# Supplementary material for: Metabolic Reprogramming of Mouse Bone Marrow Derived Macrophages Following Erythrophagocytosis
Source: Front Physiol. 2020 Apr 30;11:396. doi: 10.3389/fphys.2020.00396 (PMC7204509; doi:10.3389/fphys.2020.00396)
Supplement: Supplementary file 1 [file Data_Sheet_1.CSV]

	BMMs(+)PBS_1	BMMs(+)PBS_2	BMMs(+)PBS_3	BMMs(+)IgGRBCs_4	BMMs(+)IgGRBCs_5	BMMs(+)IgGRBCs_6
Gene Name	Pre	Pre	Pre	Post	Post	Post	MEDIAN (PBS)	MEDIAN (RBC)	FOLD CHANGE (RBC/PBS)	PVALUE
ACTB	777	1422	1563	1506	1501	1573	1422	1506	1.05907173	0.324731485
VIM	640	1373	1306	1135	1069	1170	1306	1135	0.86906585	0.941769504
HBA	26	0	0	2081	2044	2201	0	2081	#DIV/0!	1.66E-06
HBB-B1	13	6	0	1737	1736	1948	6	1737	289.5	1.40E-05
LYZ2	137	526	523	376	361	341	523	361	0.690248566	0.794898295
PLEC	303	386	407	293	314	293	386	293	0.759067358	0.11487263
CTSD	140	397	366	312	306	309	366	309	0.844262295	0.926089164
TLN1	309	368	359	333	317	288	359	317	0.883008357	0.221659282
PKM	193	391	427	352	313	313	391	313	0.800511509	0.888872861
HSPA5	253	396	366	305	291	288	366	291	0.795081967	0.375707106
FLNA	302	346	331	275	260	219	331	260	0.785498489	0.023845239
CLTC	155	307	349	260	250	231	307	250	0.814332248	0.715111218
ENO1	190	332	332	247	244	213	332	244	0.734939759	0.361401582
HSPA8	187	274	292	257	267	254	274	257	0.937956204	0.811166441
EEF2	144	270	297	306	279	275	270	279	1.033333333	0.36053015
GAPDH	106	279	314	311	285	260	279	285	1.021505376	0.4719656
MYH9	174	264	270	251	239	256	264	251	0.950757576	0.707772028
TUBB5	210	303	276	300	286	246	276	286	1.036231884	0.677514992
EEF1A1	215	369	298	214	206	219	298	214	0.718120805	0.143937792
HSP90B1	168	223	236	240	229	216	223	229	1.02690583	0.428455815
IQGAP1	192	271	298	194	211	193	271	194	0.715867159	0.16819112
LGALS3	93	249	216	261	229	254	216	254	1.175925926	0.269837281
GPNMB	102	248	280	185	211	206	248	206	0.830645161	0.874299104
CALR	225	244	228	199	208	171	228	199	0.872807018	0.034618034
ATP5B	191	278	285	234	226	232	278	232	0.834532374	0.533025011
TUBA1B	163	223	258	259	253	221	223	253	1.134529148	0.380728467
CTSB	136	312	289	231	214	207	289	214	0.740484429	0.63770234
ANPEP	179	281	260	218	219	227	260	219	0.842307692	0.582185862
LCP1	184	254	218	214	241	224	218	224	1.027522936	0.741608039
LGALS1	116	237	284	221	194	201	237	201	0.848101266	0.896840288
Psap	193	242	230	187	188	209	230	188	0.817391304	0.174994056
P4HB	120	189	203	189	180	183	189	183	0.968253968	0.632427375
PFN1	98	213	238	225	214	194	213	214	1.004694836	0.559582947
PPIA	122	189	193	235	218	207	189	218	1.153439153	0.100341828
DYNC1H1	88	192	196	177	173	146	192	173	0.901041667	0.864572949
HSP90AB1	160	175	191	120	135	121	175	121	0.691428571	0.007966915
LRP1	151	206	185	139	142	109	185	139	0.751351351	0.057461259
CTSS	104	255	186	112	124	81	186	112	0.602150538	0.170065598
PDIA3	154	206	210	124	141	119	206	124	0.601941748	0.032137379
ANXA2	80	185	197	174	164	171	185	171	0.924324324	0.695898561
VCP	158	167	149	148	135	158	158	148	0.936708861	0.26270489
ATP5A1	95	179	184	131	139	128	179	131	0.731843575	0.529081949
CHIL3	100	172	182	137	161	151	172	151	0.877906977	0.953308555
ATP6V1A	117	136	144	140	121	114	136	121	0.889705882	0.546842966
PGK1	109	142	146	148	145	110	142	145	1.021126761	0.911594776
PRDX2	29	27	23	134	124	169	27	134	4.962962963	0.001082948
ALDH2	120	189	184	127	131	121	184	127	0.690217391	0.165086475
ANXA1	130	175	169	124	97	110	169	110	0.650887574	0.041660806
CNDP2	117	165	169	133	122	111	165	122	0.739393939	0.188088138
HIST2H2BB	55	131	138	170	189	189	131	189	1.442748092	0.052285
ATP6V1B2	129	165	173	126	125	110	165	125	0.757575758	0.071294711
HSPD1	136	201	153	99	116	99	153	99	0.647058824	0.044375193
CFL1	100	116	121	141	125	126	116	126	1.086206897	0.08846164
POR	95	146	172	127	130	120	146	127	0.869863014	0.626624105
PRDX1	113	142	133	94	102	104	133	102	0.766917293	0.03215596
GUSB	75	173	160	82	99	93	160	93	0.58125	0.224659521
MSN	119	118	118	116	105	98	118	105	0.889830508	0.084227281
CAP1	90	131	145	140	148	139	131	140	1.06870229	0.291457332
LDHA	67	113	102	122	130	122	102	122	1.196078431	0.095651697
VAT1	56	150	151	128	148	108	150	128	0.853333333	0.801773603
ESYT1	55	132	157	107	103	103	132	103	0.78030303	0.753517901
TKT	108	125	104	105	112	93	108	105	0.972222222	0.349300831
CD36	29	130	148	86	107	105	130	105	0.807692308	0.940290641
CKB	72	132	132	114	106	103	132	106	0.803030303	0.841154992
ACTN4	110	122	110	98	91	94	110	94	0.854545455	0.011824634
RPS5	7	11	8	23	24	19	8	23	2.875	0.002364389
HNRNPA2B1	82	116	101	79	86	83	101	83	0.821782178	0.165807246
LMNA	118	116	108	86	107	85	116	86	0.74137931	0.05209599
VDAC1	84	172	124	81	77	64	124	77	0.620967742	0.112279027
HIST1H4A	53	94	289	64	54	72	94	64	0.680851064	0.324102462
RNH1	100	121	121	101	96	93	121	96	0.79338843	0.078590817
SLC25A5	50	97	159	62	70	54	97	62	0.639175258	0.278165198
PGAM1	61	106	126	117	109	92	106	109	1.028301887	0.706331479
FABP5	89	131	118	91	89	88	118	89	0.754237288	0.134076913
CANX	52	101	141	69	64	62	101	64	0.633663366	0.270347909
PSMB2	8	8	8	15	19	16	8	16	2	0.001960741
GDI2	75	74	92	91	99	81	75	91	1.213333333	0.270361143
EIF4A1	88	90	92	79	76	78	90	78	0.866666667	0.001056088
GNAI2	43	116	119	92	100	82	116	92	0.793103448	0.960634082
HSP90AA1	80	90	103	69	75	67	90	69	0.766666667	0.043266552
HEXB	41	77	79	61	68	51	77	61	0.792207792	0.691896238
HSPA9	89	94	71	92	75	72	89	75	0.842696629	0.621415354
LIPA	43	103	104	87	88	80	103	87	0.844660194	0.938585794
HNRNPK	107	117	115	66	79	76	115	76	0.660869565	0.00138749
HEXA	42	112	111	79	76	78	111	78	0.702702703	0.669367942
MDH2	76	109	102	77	79	89	102	79	0.774509804	0.260965493
ACTR3	62	87	114	72	75	71	87	72	0.827586207	0.375695541
AKR1A1	75	73	62	78	67	77	73	77	1.054794521	0.496533449
NCL	90	97	81	70	70	64	90	70	0.777777778	0.013378201
RAB7A	41	105	115	66	61	57	105	61	0.580952381	0.332953175
HYOU1	75	87	87	63	76	71	87	71	0.816091954	0.077630108
LAMP1	50	90	96	102	93	94	90	94	1.044444444	0.296170108
CAT	62	85	69	77	69	81	69	77	1.115942029	0.657430158
VDAC2	52	124	126	69	70	60	124	69	0.556451613	0.234467069
GLUD1	64	97	81	69	68	54	81	68	0.839506173	0.186897539
ARHGDIA	44	69	75	62	63	64	69	63	0.913043478	0.973719239
ARPC2	56	57	72	67	66	65	57	66	1.157894737	0.452074759
TAGLN2	71	73	93	77	77	86	73	77	1.054794521	0.902151086
HADHA	75	110	88	58	66	58	88	58	0.659090909	0.045314699
ACO2	63	84	78	62	70	69	78	69	0.884615385	0.300489199
HNRNPA3	63	103	97	65	71	62	97	65	0.670103093	0.164025817
WDR1	71	78	83	58	57	55	78	57	0.730769231	0.00451665
PDIA4	64	69	68	54	50	59	68	54	0.794117647	0.013735564
CALM1	54	84	74	59	57	49	74	57	0.77027027	0.168537148
MRC1	44	79	94	55	59	54	79	55	0.696202532	0.334336719
CORL1	40	72	93	75	66	61	72	66	0.916666667	0.952999895
PGD	36	54	70	71	72	61	54	71	1.314814815	0.232378316
GSN	96	67	68	50	52	50	68	50	0.735294118	0.050648697
HMOX1	55	70	92	62	82	84	70	82	1.171428571	0.789333703
ESD	60	56	50	59	57	43	56	57	1.017857143	0.708592967
GPI	28	67	72	72	72	55	67	72	1.074626866	0.516773027
RPS27A	51	81	63	48	56	46	63	48	0.761904762	0.179741838
YWHAG	61	71	58	66	60	58	61	60	0.983606557	0.686574919
UBA1	53	69	59	65	55	56	59	56	0.949152542	0.78257179
MPEG1	52	77	72	61	55	53	72	55	0.763888889	0.253634153
HNRNPU	54	49	61	41	31	37	54	37	0.685185185	0.015556643
EEF1G	42	68	63	56	52	51	63	52	0.825396825	0.595842552
HSPA4	71	68	57	54	60	45	68	54	0.794117647	0.112911067
MYOF	39	70	88	38	38	41	70	38	0.542857143	0.136565161
GNS	48	81	64	46	50	45	64	46	0.71875	0.146867691
RRBP1	70	69	68	47	49	42	69	47	0.68115942	0.000440691
PPP2R1A	49	68	67	65	67	56	67	65	0.970149254	0.85899767
PDIA6	59	69	70	61	66	58	69	61	0.884057971	0.362155945
TPI1	63	63	63	57	53	50	63	53	0.841269841	0.008855843
GRN	58	60	58	64	63	59	58	63	1.086206897	0.116116524
RPN1	48	64	91	39	52	43	64	43	0.671875	0.154545904
ANXA4	51	73	64	64	61	49	64	61	0.953125	0.584639033
PABPC1	50	65	63	54	74	51	63	54	0.857142857	0.970990675
HIST1H3B	11	31	59	47	43	47	31	47	1.516129032	0.439205
G6PDX	38	56	47	43	54	40	47	43	0.914893617	0.85232238
YWHAE	66	67	63	52	56	54	66	54	0.818181818	0.002443197
IPO5	35	67	73	61	61	45	67	61	0.910447761	0.846843208
AP2B1	29	66	63	54	45	52	63	52	0.825396825	0.857348226
CAPG	45	58	50	57	61	52	50	57	1.14	0.284980448
GANAB	41	60	56	46	52	46	56	46	0.821428571	0.517933049
ACTR2	43	51	49	45	56	35	49	45	0.918367347	0.738655524
FAM129B	36	59	54	48	54	39	54	48	0.888888889	0.762234865
OSBPL8	31	70	68	49	46	47	68	47	0.691176471	0.517975685
CCT5	46	58	54	45	57	48	54	48	0.888888889	0.625018571
CORO1A	55	64	59	53	53	58	59	53	0.898305085	0.205639959
GLB1	24	52	61	36	40	36	52	36	0.692307692	0.498900728
RACK1	56	58	63	39	46	45	58	45	0.775862069	0.006559774
RPS3	40	67	57	45	50	41	57	45	0.789473684	0.323712768
UGGT1	24	61	68	44	40	43	61	43	0.704918033	0.561438044
HNRNPM	40	50	50	41	42	41	50	41	0.82	0.186586558
ITGB2	42	52	80	42	51	40	52	42	0.807692308	0.313543432
RTN4	44	81	90	32	34	25	81	32	0.395061728	0.044880138
TALDO1	39	40	38	37	39	37	39	37	0.948717949	0.205106455
ANXA6	48	55	43	43	37	27	48	37	0.770833333	0.089299696
SERPINB6	47	38	47	53	45	37	47	45	0.957446809	0.864751058
PPIB	38	49	47	40	43	41	47	41	0.872340426	0.394348283
MAN2B1	47	58	51	44	40	50	51	44	0.862745098	0.165843554
DAB2	65	47	50	37	41	47	50	41	0.82	0.121032342
CCT3	49	54	48	46	37	34	49	37	0.755102041	0.049071933
DDX5	42	54	54	40	44	42	54	42	0.777777778	0.127046393
SPTAN1	64	65	56	35	26	33	64	33	0.515625	0.001537491
ERP29	54	65	55	46	46	41	55	46	0.836363636	0.024544692
NPM1	54	50	52	37	36	32	52	36	0.692307692	0.000889261
CD180	45	56	60	46	49	55	56	49	0.875	0.520142806
RPN2	33	69	97	47	54	38	69	47	0.68115942	0.353994962
YWHAZ	57	62	52	47	52	50	57	50	0.877192982	0.085810378
EIF3A	29	35	43	48	34	30	35	34	0.971428571	0.818407304
CCT8	42	48	52	45	59	39	48	45	0.9375	0.962139398
LMNB1	54	48	37	45	47	45	48	45	0.9375	0.900805307
OGDH	45	59	61	28	28	31	59	28	0.474576271	0.007147189
CORO1C	39	60	57	51	50	42	57	50	0.877192982	0.577143687
ATP6V1C1	28	47	52	39	42	44	47	42	0.893617021	0.93302953
PPP3CA	4	9	5	6	11	8	5	8	1.6	0.330460115
UAP1L1	49	50	46	50	34	33	49	34	0.693877551	0.173129504
ARPC1B	41	38	46	39	43	38	41	39	0.951219512	0.582284822
EIF5A	53	53	52	42	47	46	53	46	0.867924528	0.008023122
KPNB1	30	63	65	53	60	55	63	55	0.873015873	0.787000447
HK3	30	69	60	52	44	46	60	46	0.766666667	0.662210126
TCP1	43	45	42	47	41	39	43	41	0.953488372	0.716025886
VWA5A	38	56	50	54	52	46	50	52	1.04	0.670179973
ANXA3	45	48	51	58	47	44	48	47	0.979166667	0.735155204
CCT2	57	55	43	38	46	30	55	38	0.690909091	0.098093375
AP2A2	22	53	67	48	44	38	53	44	0.830188679	0.78344703
SPTA1	0	0	0	76	88	117	0	88	#DIV/0!	0.001533287
RPSA	44	49	59	49	48	41	49	48	0.979591837	0.41003117
RAB1A	45	51	55	43	38	33	51	38	0.745098039	0.039510775
ACTG1	17	68	70	65	62	61	68	62	0.911764706	0.56126633
TFRC	20	35	73	42	35	33	35	35	1	0.726808525
NCEH1	25	50	67	41	41	41	50	41	0.82	0.631003699
CTSA	36	60	46	28	34	25	46	28	0.608695652	0.069531445
PTPN6	34	52	60	42	51	37	52	42	0.807692308	0.573481849
SGPL1	31	35	54	35	35	34	35	35	1	0.494464544
NPC1	27	49	53	39	26	28	49	28	0.571428571	0.2549244
ACTN1	41	51	47	46	48	37	47	46	0.978723404	0.582082704
ATP2A2	22	50	70	32	37	32	50	32	0.64	0.384852356
EHD4	27	56	44	43	45	40	44	43	0.977272727	0.970726716
ATP-dependent RNA helicase DDX3X OSMus musculus GNDdx3x PE1 SV3	50	46	49	41	47	41	49	41	0.836734694	0.084254022
Vacuolar protein sorting-associated protein 35 OSMus musculus GNVps35 PE1 SV1	38	64	56	44	42	33	56	42	0.75	0.19661484
F-actin-capping protein subunit beta OSMus musculus GNCapzb PE1 SV3	41	46	50	49	43	42	46	43	0.934782609	0.783258752
ADP-ribosylation factor 1 OSMus musculus GNArf1 PE1 SV2	35	62	62	39	42	28	62	39	0.629032258	0.169419105
Actin, alpha skeletal muscle OSMus musculus GNActa1 PE1 SV1	27	34	33	18	17	23	33	18	0.545454545	0.013863227
Dihydropyrimidinase-related protein 2 OSMus musculus GNDpysl2 PE1 SV2	41	55	42	41	47	35	42	41	0.976190476	0.428883753
Phosphate carrier protein, mitochondrial OSMus musculus GNSlc25a3 PE1 SV1	21	32	52	33	28	35	32	33	1.03125	0.763401395
Ferritin heavy chain OSMus musculus GNFth1 PE1 SV2	46	52	47	34	35	31	47	34	0.723404255	0.00246477
Isocitrate dehydrogenase NADP, mitochondrial OSMus musculus GNIdh2 PE1 SV3	34	47	47	39	33	33	47	33	0.70212766	0.183463222
Heterogeneous nuclear ribonucleoprotein F OSMus musculus GNHnrnpf PE1 SV3	50	44	50	24	44	42	50	42	0.84	0.164354941
Splicing factor U2AF 65 kDa subunit OSMus musculus GNU2af2 PE1 SV3	25	25	22	19	16	15	25	16	0.64	0.00937485
Cathepsin Z OSMus musculus GNCtsz PE1 SV1	37	48	40	31	31	30	40	31	0.775	0.029010766
40S ribosomal protein S12 OSMus musculus GNRps12 PE1 SV2	56	57	52	46	49	47	56	47	0.839285714	0.012189656
Staphylococcal nuclease domain-containing protein 1 OSMus musculus GNSnd1 PE1 SV1	35	45	36	39	33	31	36	33	0.916666667	0.338108988
Early endosome antigen 1 OSMus musculus GNEea1 PE1 SV2	51	55	33	22	36	30	51	30	0.588235294	0.097417988
Myosin light polypeptide 6 OSMus musculus GNMyl6 PE1 SV3	48	47	51	35	41	35	48	35	0.729166667	0.007490434
Nucleoside diphosphate kinase A OSMus musculus GNNme1 PE1 SV1	33	43	48	36	34	30	43	34	0.790697674	0.167374934
Isocitrate dehydrogenase NADP cytoplasmic OSMus musculus GNIdh1 PE1 SV2	35	41	42	33	29	33	41	33	0.804878049	0.040165432
Myb-binding protein 1A OSMus musculus GNMybbp1a PE1 SV2	23	53	70	40	30	24	53	30	0.566037736	0.298257486
Calpain-2 catalytic subunit OSMus musculus GNCapn2 PE1 SV4	27	47	54	31	33	36	47	33	0.70212766	0.319569578
Glutathione S-transferase Mu 1 OSMus musculus GNGstm1 PE1 SV2	37	38	40	42	43	34	38	42	1.105263158	0.677868829
Major vault protein OSMus musculus GNMvp PE1 SV4	41	38	41	30	44	39	41	39	0.951219512	0.60946463
Tropomyosin alpha-4 chain OSMus musculus GNTpm4 PE1 SV3	45	37	40	32	36	36	40	36	0.9	0.089350096
Heterogeneous nuclear ribonucleoprotein L OSMus musculus GNHnrnpl PE1 SV2	36	34	46	37	38	33	36	37	1.027777778	0.542798062
Serine/threonine-protein phosphatase PP1-gamma catalytic subunit OSMus musculus GNPpp1cc PE1 SV1	29	52	51	37	41	39	51	39	0.764705882	0.546233166
26S proteasome non-ATPase regulatory subunit 2 OSMus musculus GNPsmd2 PE1 SV1	31	46	47	34	33	35	46	34	0.739130435	0.231785766
T-complex protein 1 subunit zeta OSMus musculus GNCct6a PE1 SV3	27	41	40	32	30	26	40	30	0.75	0.240593304
Galectin-3-binding protein OSMus musculus GNLgals3bp PE1 SV1	38	47	43	29	36	31	43	31	0.720930233	0.032900811
T-complex protein 1 subunit delta OSMus musculus GNCct4 PE1 SV3	34	38	36	36	34	28	36	34	0.944444444	0.279439643
Polypyrimidine tract-binding protein 1 OSMus musculus GNPtbp1 PE1 SV2	29	54	54	31	42	31	54	31	0.574074074	0.293507602
Transforming protein RhoA OSMus musculus GNRhoa PE1 SV1	37	47	45	37	39	37	45	37	0.822222222	0.163278986
ATP-dependent RNA helicase A OSMus musculus GNDhx9 PE1 SV2	16	44	32	35	38	33	32	35	1.09375	0.601402643
EF-hand domain-containing protein D2 OSMus musculus GNEfhd2 PE1 SV1	37	36	38	32	37	37	37	37	1	0.398207927
Acid ceramidase OSMus musculus GNAsah1 PE1 SV1	30	50	40	35	42	35	40	35	0.875	0.690534569
Sorting nexin-2 OSMus musculus GNSnx2 PE1 SV2	37	35	40	35	37	36	37	36	0.972972973	0.441823308
V-type proton ATPase 116 kDa subunit a isoform 1 OSMus musculus GNAtp6v0a1 PE1 SV3	20	38	57	30	30	20	38	30	0.789473684	0.356010456
Citrate synthase, mitochondrial OSMus musculus GNCs PE1 SV1	21	32	38	36	39	27	32	36	1.125	0.582924322
Flavin reductase NADPH OSMus musculus GNBlvrb PE1 SV3	47	44	23	35	40	48	44	40	0.909090909	0.740376788
Guanine nucleotide-binding protein GI/GS/GT subunit beta-1 OSMus musculus GNGnb1 PE1 SV3	31	42	39	23	32	21	39	23	0.58974359	0.063602675
Receptor-type tyrosine-protein phosphatase C OSMus musculus GNPtprc PE1 SV3	14	41	38	33	32	33	38	33	0.868421053	0.854955509
60S acidic ribosomal protein P0 OSMus musculus GNRplp0 PE1 SV3	30	43	43	29	26	22	43	26	0.604651163	0.053137095
Retinoid-inducible serine carboxypeptidase OSMus musculus GNScpep1 PE1 SV2	21	30	38	28	29	31	30	29	0.966666667	0.949935069
Heterogeneous nuclear ribonucleoproteins C1/C2 OSMus musculus GNHnrnpc PE1 SV1	37	43	48	38	29	15	43	29	0.674418605	0.107274158
Annexin A5 OSMus musculus GNAnxa5 PE1 SV1	116	129	119	78	75	68	119	75	0.630252101	0.000636016
Coatomer subunit alpha OSMus musculus GNCopa PE1 SV2	24	35	51	22	26	32	35	26	0.742857143	0.297683018
Electron transfer flavoprotein subunit alpha, mitochondrial OSMus musculus GNEtfa PE1 SV2	30	44	42	32	40	31	42	32	0.761904762	0.452930802
Proliferating cell nuclear antigen OSMus musculus GNPcna PE1 SV2	36	40	33	22	20	28	36	22	0.611111111	0.014446909
Activator of 90 kDa heat shock protein ATPase homolog 1 OSMus musculus GNAhsa1 PE1 SV2	30	43	34	34	33	28	34	33	0.970588235	0.401787663
4F2 cell-surface antigen heavy chain OSMus musculus GNSlc3a2 PE1 SV1	26	39	50	43	31	30	39	31	0.794871795	0.674124082
T-complex protein 1 subunit eta OSMus musculus GNCct7 PE1 SV1	30	34	28	28	28	24	30	28	0.933333333	0.144703999
Chloride intracellular channel protein 1 OSMus musculus GNClic1 PE1 SV3	35	42	48	39	38	27	42	38	0.904761905	0.262717721
Protein CREG1 OSMus musculus GNCreg1 PE1 SV1	24	44	30	10	8	9	30	9	0.3	0.016466476
Protein-glutamine gamma-glutamyltransferase 2 OSMus musculus GNTgm2 PE1 SV4	29	41	43	32	35	32	41	32	0.780487805	0.356817351
Succinate dehydrogenase ubiquinone flavoprotein subunit, mitochondrial OSMus musculus GNSdha PE1 SV1	35	44	35	22	30	27	35	27	0.771428571	0.037303763
Cell division control protein 42 homolog OSMus musculus GNCdc42 PE1 SV2	25	50	43	37	37	30	43	37	0.860465116	0.582020773
Fatty acid synthase OSMus musculus GNFasn PE1 SV2	24	39	36	41	43	34	36	41	1.138888889	0.300727786
Histone H2A.J OSMus musculus GNH2afj PE1 SV1	20	34	32	31	32	44	32	32	1	0.311381339
Fermitin family homolog 3 OSMus musculus GNFermt3 PE1 SV1	18	45	39	32	28	34	39	32	0.820512821	0.766060095
Hematopoietic lineage cell-specific protein OSMus musculus GNHcls1 PE1 SV2	43	38	34	21	25	23	38	23	0.605263158	0.00575366
Leucine-rich PPR motif-containing protein, mitochondrial OSMus musculus GNLrpprc PE1 SV2	14	43	51	25	21	24	43	24	0.558139535	0.325206006
Unconventional myosin-Va OSMus musculus GNMyo5a PE1 SV2	20	43	43	31	42	28	43	31	0.720930233	0.858509241
Sorting nexin-5 OSMus musculus GNSnx5 PE1 SV1	43	30	24	24	25	17	30	24	0.8	0.168015992
Bifunctional glutamate/proline--tRNA ligase OSMus musculus GNEprs PE1 SV4	31	39	31	30	26	26	31	26	0.838709677	0.100856666
Splicing factor, proline- and glutamine-rich OSMus musculus GNSfpq PE1 SV1	30	32	31	30	23	28	31	28	0.903225806	0.137727489
F-actin-capping protein subunit alpha-2 OSMus musculus GNCapza2 PE1 SV3	44	33	27	19	27	17	33	19	0.575757576	0.079378914
Pyridoxal kinase OSMus musculus GNPdxk PE1 SV1	36	41	45	41	42	39	41	41	1	1
Golgi apparatus protein 1 OSMus musculus GNGlg1 PE1 SV1	26	52	66	29	21	18	52	21	0.403846154	0.105830475
Epididymal secretory protein E1 OSMus musculus GNNpc2 PE1 SV1	17	20	24	16	16	19	20	16	0.8	0.214383973
V-type proton ATPase subunit H OSMus musculus GNAtp6v1h PE1 SV1	17	40	42	31	41	36	40	36	0.9	0.742650333
Programmed cell death 6-interacting protein OSMus musculus GNPdcd6ip PE1 SV3	26	42	35	35	20	26	35	26	0.742857143	0.313080396
Alanine--tRNA ligase, cytoplasmic OSMus musculus GNAars PE1 SV1	31	35	38	36	33	30	35	33	0.942857143	0.565855971
Sodium/potassium-transporting ATPase subunit alpha-1 OSMus musculus GNAtp1a1 PE1 SV1	12	41	45	34	26	30	41	30	0.731707317	0.814637228
N-acetylgalactosamine-6-sulfatase OSMus musculus GNGalns PE1 SV2	29	33	37	32	26	24	33	26	0.787878788	0.164354941
Aspartate aminotransferase, mitochondrial OSMus musculus GNGot2 PE1 SV1	35	44	44	27	25	27	44	27	0.613636364	0.00882408
Pre-mRNA-processing-splicing factor 8 OSMus musculus GNPrpf8 PE1 SV2	12	35	57	22	26	14	35	22	0.628571429	0.357080407
Cytoplasmic FMR1-interacting protein 1 OSMus musculus GNCyfip1 PE1 SV1	21	44	41	26	28	24	41	26	0.634146341	0.270792536
60S ribosomal protein L5 OSMus musculus GNRpl5 PE1 SV3	27	30	38	19	17	16	30	17	0.566666667	0.013515508
MICOS complex subunit Mic60 OSMus musculus GNImmt PE1 SV1	28	33	29	24	30	30	29	30	1.034482759	0.471266096
Dolichyl-diphosphooligosaccharide--protein glycosyltransferase 48 kDa subunit OSMus musculus GNDdost PE1 SV2	21	30	40	32	39	33	30	33	1.1	0.503853416
Bifunctional purine biosynthesis protein PURH OSMus musculus GNAtic PE1 SV2	24	34	30	34	35	28	30	34	1.133333333	0.455714399
14-3-3 protein eta OSMus musculus GNYwhah PE1 SV2	31	37	33	40	40	53	33	40	1.212121212	0.084795396
ATP synthase subunit d, mitochondrial OSMus musculus GNAtp5h PE1 SV3	31	38	43	20	31	22	38	22	0.578947368	0.055312972
60S ribosomal protein L3 OSMus musculus GNRpl3 PE1 SV3	28	25	36	20	21	17	28	20	0.714285714	0.041730853
60S ribosomal protein L4 OSMus musculus GNRpl4 PE1 SV3	28	29	50	19	20	17	29	19	0.655172414	0.078305136
Peroxiredoxin-5, mitochondrial OSMus musculus GNPrdx5 PE1 SV2	19	46	38	35	43	39	38	39	1.026315789	0.6053562
Trifunctional enzyme subunit beta, mitochondrial OSMus musculus GNHadhb PE1 SV1	32	41	37	35	28	29	37	29	0.783783784	0.152317411
Purine nucleoside phosphorylase OSMus musculus GNPnp PE1 SV2	40	28	36	37	48	41	36	41	1.138888889	0.199212821
Spectrin beta chain, non-erythrocytic 1 OSMus musculus GNSptbn1 PE1 SV2	15	39	37	26	18	24	37	24	0.648648649	0.395120148
Dedicator of cytokinesis protein 2 OSMus musculus GNDock2 PE1 SV3	9	33	37	26	25	26	33	26	0.787878788	0.942923562
Stress-induced-phosphoprotein 1 OSMus musculus GNStip1 PE1 SV1	34	31	32	27	31	26	32	27	0.84375	0.069933989
Band 3 anion transport protein OSMus musculus GNSlc4a1 PE1 SV1	0	0	0	63	62	79	0	63	#DIV/0!	0.000247285
Macrosialin OSMus musculus GNCd68 PE1 SV1	29	35	32	30	29	31	32	30	0.9375	0.334852284
Spliceosome RNA helicase Ddx39b OSMus musculus GNDdx39b PE1 SV1	25	44	32	24	17	20	32	20	0.625	0.086936813
Thioredoxin OSMus musculus GNTxn PE1 SV3	22	27	22	35	35	43	22	35	1.590909091	0.011229449
26S proteasome regulatory subunit 7 OSMus musculus GNPsmc2 PE1 SV5	31	33	29	28	21	25	31	25	0.806451613	0.053300586
Succinyl-CoA3-ketoacid coenzyme A transferase 1, mitochondrial OSMus musculus GNOxct1 PE1 SV1	37	35	31	30	30	23	35	30	0.857142857	0.084860344
Eukaryotic translation initiation factor 3 subunit B OSMus musculus GNEif3b PE1 SV1	31	35	27	24	32	19	31	24	0.774193548	0.247483218
V-type proton ATPase subunit E 1 OSMus musculus GNAtp6v1e1 PE1 SV2	35	30	37	28	30	28	35	28	0.8	0.071210177
Myeloperoxidase OSMus musculus GNMpo PE1 SV2	26	35	42	23	29	20	35	23	0.657142857	0.124735187
Unconventional myosin-Ie OSMus musculus GNMyo1e PE1 SV1	23	20	32	22	22	26	23	22	0.956521739	0.686969218
Ras-related protein Rab-5C OSMus musculus GNRab5c PE1 SV2	32	39	42	30	34	31	39	31	0.794871795	0.133801416
60S ribosomal protein L6 OSMus musculus GNRpl6 PE1 SV3	34	30	51	25	19	21	34	21	0.617647059	0.066989524
Adenine phosphoribosyltransferase OSMus musculus GNAprt PE1 SV2	19	34	37	38	36	34	34	36	1.058823529	0.350859877
Glucosylceramidase OSMus musculus GNGba PE1 SV1	25	26	35	26	24	24	26	24	0.923076923	0.285696912
Histone H1.2 OSMus musculus GNHist1h1c PE1 SV2	36	29	79	19	29	15	36	19	0.527777778	0.170415608
Putative phospholipase B-like 2 OSMus musculus GNPlbd2 PE1 SV2	26	37	32	27	35	24	32	27	0.84375	0.547413799
Keratin, type I cytoskeletal 14 OSMus musculus GNKrt14 PE1 SV2	128	12	9	9	0	4	12	4	0.333333333	0.31253041
Eukaryotic translation initiation factor 4 gamma 1 OSMus musculus GNEif4g1 PE1 SV1	23	37	43	25	32	21	37	25	0.675675676	0.284023358
Thioredoxin reductase 1, cytoplasmic OSMus musculus GNTxnrd1 PE1 SV3	31	28	43	29	32	29	31	29	0.935483871	0.441823308
Ubiquitin carboxyl-terminal hydrolase 5 OSMus musculus GNUsp5 PE1 SV1	32	43	32	24	21	23	32	23	0.71875	0.026122501
Long-chain specific acyl-CoA dehydrogenase, mitochondrial OSMus musculus GNAcadl PE1 SV2	34	30	29	23	29	31	30	29	0.966666667	0.306808585
Prohibitin OSMus musculus GNPhb PE1 SV1	34	45	29	32	27	25	34	27	0.794117647	0.196261178
Keratin, type II cytoskeletal 5 OSMus musculus GNKrt5 PE1 SV1	104	20	16	17	9	12	20	12	0.6	0.302961519
Nucleoside diphosphate kinase B OSMus musculus GNNme2 PE1 SV1	20	36	31	25	28	29	31	28	0.903225806	0.74970868
Sorting nexin-1 OSMus musculus GNSnx1 PE1 SV1	29	39	37	28	20	27	37	27	0.72972973	0.064908996
Toll-like receptor 13 OSMus musculus GNTlr13 PE1 SV1	18	35	49	25	27	26	35	26	0.742857143	0.423412207
Cullin-associated NEDD8-dissociated protein 1 OSMus musculus GNCand1 PE1 SV2	21	43	44	35	23	31	43	31	0.720930233	0.487619952
Nucleobindin-1 OSMus musculus GNNucb1 PE1 SV2	35	44	36	25	24	27	36	25	0.694444444	0.012058992
Elongation factor 1-beta OSMus musculus GNEef1b PE1 SV5	35	39	28	26	24	25	35	25	0.714285714	0.051075785
Heterogeneous nuclear ribonucleoprotein A/B OSMus musculus GNHnrnpab PE1 SV1	33	42	32	30	30	21	33	30	0.909090909	0.118464799
Aspartyl/asparaginyl beta-hydroxylase OSMus musculus GNAsph PE1 SV1	25	26	49	24	28	24	26	24	0.923076923	0.371276265
Unconventional myosin-Ig OSMus musculus GNMyo1g PE1 SV1	10	40	48	32	27	27	40	27	0.675	0.749355723
NADH-cytochrome b5 reductase 3 OSMus musculus GNCyb5r3 PE1 SV3	18	45	43	35	31	31	43	31	0.720930233	0.749990318
U5 small nuclear ribonucleoprotein 200 kDa helicase OSMus musculus GNSnrnp200 PE1 SV1	12	34	40	23	24	23	34	23	0.676470588	0.565185812
60S ribosomal protein L7a OSMus musculus GNRpl7a PE1 SV2	18	24	39	26	28	22	24	26	1.083333333	0.809977504
Elongation factor Tu, mitochondrial OSMus musculus GNTufm PE1 SV1	33	43	37	26	26	23	37	26	0.702702703	0.01459246
Vesicle-fusing ATPase OSMus musculus GNNsf PE1 SV2	19	31	29	23	21	19	29	21	0.724137931	0.241981531
Dihydrolipoyl dehydrogenase, mitochondrial OSMus musculus GNDld PE1 SV2	32	49	32	17	24	22	32	22	0.6875	0.050808521
40S ribosomal protein S7 OSMus musculus GNRps7 PE2 SV1	29	33	28	27	28	25	29	27	0.931034483	0.131777567
V-type proton ATPase subunit d 1 OSMus musculus GNAtp6v0d1 PE1 SV2	23	39	36	21	18	19	36	19	0.527777778	0.055654478
Band 4.1-like protein 2 OSMus musculus GNEpb41l2 PE1 SV2	18	35	24	21	28	24	24	24	1	0.816295275
Actin-related protein 2/3 complex subunit 4 OSMus musculus GNArpc4 PE1 SV3	28	41	29	23	16	28	29	23	0.793103448	0.130128944
Dipeptidyl peptidase 1 OSMus musculus GNCtsc PE1 SV1	29	27	28	18	24	22	28	22	0.785714286	0.022918746
AP-1 complex subunit beta-1 OSMus musculus GNAp1b1 PE1 SV2	23	36	39	36	29	32	36	32	0.888888889	0.952979373
55 kDa erythrocyte membrane protein OSMus musculus GNMpp1 PE1 SV1	18	34	26	26	19	30	26	26	1	0.867591127
Integrin beta-1 OSMus musculus GNItgb1 PE1 SV1	19	42	42	20	23	16	42	20	0.476190476	0.138076183
Tripeptidyl-peptidase 1 OSMus musculus GNTpp1 PE1 SV2	17	36	18	31	29	32	18	31	1.722222222	0.324472121
Endoplasmic reticulum resident protein 44 OSMus musculus GNErp44 PE1 SV1	27	36	21	19	15	17	27	17	0.62962963	0.071252187
Eukaryotic initiation factor 4A-III OSMus musculus GNEif4a3 PE1 SV3	20	24	24	14	15	15	24	15	0.625	0.004337536
Integrin alpha-M OSMus musculus GNItgam PE1 SV2	15	37	36	35	28	28	36	28	0.777777778	0.900925585
Kinesin-1 heavy chain OSMus musculus GNKif5b PE1 SV3	26	45	37	21	25	25	37	25	0.675675676	0.09511909
DNA replication licensing factor MCM6 OSMus musculus GNMcm6 PE1 SV1	15	19	16	10	13	8	16	10	0.625	0.028337497
Monoacylglycerol lipase ABHD12 OSMus musculus GNAbhd12 PE1 SV2	16	36	39	23	23	22	36	23	0.638888889	0.348539957
Alpha-2-macroglobulin receptor-associated protein OSMus musculus GNLrpap1 PE1 SV1	32	29	29	20	20	18	29	20	0.689655172	0.000890322
Phosphoenolpyruvate carboxykinase GTP, mitochondrial OSMus musculus GNPck2 PE1 SV1	21	33	26	25	28	20	26	25	0.961538462	0.607289484
Pleckstrin homology domain-containing family O member 2 OSMus musculus GNPlekho2 PE1 SV1	30	30	33	28	25	29	30	28	0.933333333	0.078927582
Ras-related protein Rap-1b OSMus musculus GNRap1b PE1 SV2	31	34	29	25	32	21	31	25	0.806451613	0.205106455
26S proteasome regulatory subunit 6B OSMus musculus GNPsmc4 PE1 SV2	25	35	18	16	17	23	25	17	0.68	0.245676491
Chloride intracellular channel protein 4 OSMus musculus GNClic4 PE1 SV3	23	35	30	27	23	12	30	23	0.766666667	0.201525111
H-2 class I histocompatibility antigen, D-B alpha chain OSMus musculus GNH2-D1 PE1 SV2	23	24	39	24	31	21	24	24	1	0.605966869
LIM and SH3 domain protein 1 OSMus musculus GNLasp1 PE1 SV1	29	18	20	26	20	10	20	20	1	0.559259661
40S ribosomal protein S4, X isoform OSMus musculus GNRps4x PE1 SV2	15	17	17	19	18	18	17	18	1.058823529	0.055040609
GTP-binding nuclear protein Ran OSMus musculus GNRan PE1 SV3	24	25	31	24	21	26	25	24	0.96	0.316801562
Erythrocyte band 7 integral membrane protein OSMus musculus GNStom PE1 SV3	14	29	34	26	27	22	29	26	0.896551724	0.919553134
Glutathione peroxidase 1 OSMus musculus GNGpx1 PE1 SV2	21	25	20	30	34	34	21	34	1.619047619	0.006251232
Mitotic checkpoint protein BUB3 OSMus musculus GNBub3 PE1 SV2	8	7	11	5	3	8	8	5	0.625	0.151834543
NFU1 iron-sulfur cluster scaffold homolog, mitochondrial OSMus musculus GNNfu1 PE1 SV2	5	9	8	3	6	5	8	5	0.625	0.148148148
Very-long-chain 3-oxoacyl-CoA reductase OSMus musculus GNHsd17b12 PE1 SV1	13	23	43	18	20	16	23	18	0.782608696	0.401846101
Asparagine--tRNA ligase, cytoplasmic OSMus musculus GNNars PE1 SV2	19	21	27	23	20	20	21	20	0.952380952	0.635528703
Arginine--tRNA ligase, cytoplasmic OSMus musculus GNRars PE1 SV2	17	37	30	26	22	14	30	22	0.733333333	0.344005407
Serine/arginine-rich splicing factor 1 OSMus musculus GNSrsf1 PE1 SV3	21	29	31	20	12	22	29	20	0.689655172	0.10565233
60S ribosomal protein L7 OSMus musculus GNRpl7 PE1 SV2	20	21	30	27	13	17	21	17	0.80952381	0.423376366
Phosphatidylinositide phosphatase SAC1 OSMus musculus GNSacm1l PE1 SV1	13	36	48	20	21	21	36	21	0.583333333	0.319569578
Glucosidase 2 subunit beta OSMus musculus GNPrkcsh PE1 SV1	31	32	30	23	18	16	31	18	0.580645161	0.005140292
UDP-glucuronosyltransferase 1-7C OSMus musculus GNUgt1a7c PE1 SV1	11	23	47	26	27	20	23	26	1.130434783	0.817235096
Vesicle-associated membrane protein-associated protein A OSMus musculus GNVapa PE1 SV2	21	29	45	16	15	17	29	16	0.551724138	0.091306042
Proteasome activator complex subunit 1 OSMus musculus GNPsme1 PE1 SV2	24	31	25	15	25	13	25	15	0.6	0.104910994
Unconventional myosin-If OSMus musculus GNMyo1f PE1 SV1	21	25	35	20	23	21	25	21	0.84	0.253824301
Phospholipase D4 OSMus musculus GNPld4 PE1 SV1	21	17	29	16	13	11	21	13	0.619047619	0.077747608
Microtubule-actin cross-linking factor 1 OSMus musculus GNMacf1 PE1 SV2	16	40	58	8	11	8	40	8	0.2	0.076339599
Osteoclast-stimulating factor 1 OSMus musculus GNOstf1 PE1 SV2	34	25	22	21	22	22	25	22	0.88	0.21476446
Proliferation-associated protein 2G4 OSMus musculus GNPa2g4 PE1 SV3	26	25	26	26	22	23	26	23	0.884615385	0.184074032
Splicing factor 3B subunit 1 OSMus musculus GNSf3b1 PE1 SV1	17	36	34	17	20	15	34	17	0.5	0.133033233
Transcription intermediary factor 1-beta OSMus musculus GNTrim28 PE1 SV3	28	35	24	20	21	18	28	20	0.714285714	0.048811551
Deoxynucleoside triphosphate triphosphohydrolase SAMHD1 OSMus musculus GNSamhd1 PE1 SV2	27	28	40	22	19	20	28	20	0.714285714	0.056687911
Heterogeneous nuclear ribonucleoprotein Q OSMus musculus GNSyncrip PE1 SV2	25	21	22	24	18	18	22	18	0.818181818	0.316854846
40S ribosomal protein S8 OSMus musculus GNRps8 PE1 SV2	24	29	34	18	17	18	29	18	0.620689655	0.017540467
Coatomer subunit gamma-1 OSMus musculus GNCopg1 PE1 SV1	12	40	45	22	27	18	40	22	0.55	0.398632338
Hexokinase-1 OSMus musculus GNHk1 PE1 SV3	18	32	35	14	20	16	32	16	0.5	0.102423533
Prohibitin-2 OSMus musculus GNPhb2 PE1 SV1	16	31	24	26	29	33	24	29	1.208333333	0.301806151
Dipeptidyl peptidase 2 OSMus musculus GNDpp7 PE1 SV2	23	17	31	33	27	29	23	29	1.260869565	0.246363508
Eukaryotic translation initiation factor 3 subunit C OSMus musculus GNEif3c PE1 SV1	16	27	27	20	24	20	27	20	0.740740741	0.63522987
Ornithine aminotransferase, mitochondrial OSMus musculus GNOat PE1 SV1	17	20	23	14	21	16	20	16	0.8	0.330065651
Pre-mRNA-processing factor 19 OSMus musculus GNPrpf19 PE1 SV1	19	25	21	8	14	13	21	13	0.619047619	0.017457615
14-3-3 protein theta OSMus musculus GNYwhaq PE1 SV1	24	26	27	33	27	29	26	29	1.115384615	0.112421042
26S proteasome regulatory subunit 6A OSMus musculus GNPsmc3 PE1 SV2	37	33	28	20	22	17	33	20	0.606060606	0.012058992
Aspartate--tRNA ligase, cytoplasmic OSMus musculus GNDars PE1 SV2	19	20	23	17	24	18	20	18	0.9	0.708990968
Alpha-galactosidase A OSMus musculus GNGla PE1 SV1	19	31	28	23	26	21	28	23	0.821428571	0.530411676
PolyrC-binding protein 1 OSMus musculus GNPcbp1 PE1 SV1	35	39	27	17	27	17	35	17	0.485714286	0.051521902
Superoxide dismutase Cu-Zn OSMus musculus GNSod1 PE1 SV2	17	27	18	23	27	26	18	26	1.444444444	0.241745922
Actin-related protein 2/3 complex subunit 3 OSMus musculus GNArpc3 PE1 SV3	13	12	14	19	19	17	13	19	1.461538462	0.003772017
Coatomer subunit beta OSMus musculus GNCopb1 PE1 SV1	9	27	32	19	18	17	27	18	0.666666667	0.541904743
Isoleucine--tRNA ligase, cytoplasmic OSMus musculus GNIars PE1 SV2	13	25	23	20	24	20	23	20	0.869565217	0.812344825
Spectrin beta chain, erythrocytic OSMus musculus GNSptb PE1 SV4	0	0	0	48	44	53	0	48	#DIV/0!	4.95E-05
cAMP-dependent protein kinase type I-alpha regulatory subunit OSMus musculus GNPrkar1a PE1 SV3	29	29	25	15	15	26	29	15	0.517241379	0.082324333
Cystatin-B OSMus musculus GNCstb PE1 SV1	16	22	17	13	15	14	17	14	0.823529412	0.089662517
Leucyl-cystinyl aminopeptidase OSMus musculus GNLnpep PE1 SV1	17	23	31	20	18	24	23	20	0.869565217	0.53473703
Mesencephalic astrocyte-derived neurotrophic factor OSMus musculus GNManf PE1 SV1	16	31	19	17	18	19	19	18	0.947368421	0.435330943
Nuclear mitotic apparatus protein 1 OSMus musculus GNNuma1 PE1 SV1	27	45	40	15	18	16	40	16	0.4	0.01810438
Leucine-rich repeat-containing protein 59 OSMus musculus GNLrrc59 PE1 SV1	23	34	39	24	19	16	34	19	0.558823529	0.079370936
Adenylosuccinate synthetase isozyme 1 OSMus musculus GNAdssl1 PE1 SV2	21	29	29	22	22	19	29	22	0.75862069	0.134417205
Ubiquitin carboxyl-terminal hydrolase 14 OSMus musculus GNUsp14 PE1 SV3	15	23	21	20	29	18	21	20	0.952380952	0.555479065
Dynamin-2 OSMus musculus GNDnm2 PE1 SV2	25	26	17	11	17	15	25	15	0.6	0.067658535
Rho GDP-dissociation inhibitor 2 OSMus musculus GNArhgdib PE1 SV3	21	25	17	22	14	16	21	16	0.761904762	0.33308365
Tropomyosin alpha-1 chain OSMus musculus GNTpm1 PE1 SV1	20	26	23	30	17	14	23	17	0.739130435	0.635528703
60S acidic ribosomal protein P2 OSMus musculus GNRplp2 PE1 SV3	27	45	30	21	27	19	30	21	0.7	0.126719834
40S ribosomal protein S16 OSMus musculus GNRps16 PE1 SV4	15	28	25	20	14	23	25	20	0.8	0.482155624
Cytoskeleton-associated protein 4 OSMus musculus GNCkap4 PE1 SV2	18	29	33	16	17	13	29	16	0.551724138	0.071127258
Heterogeneous nuclear ribonucleoprotein U-like protein 2 OSMus musculus GNHnrnpul2 PE1 SV2	30	28	22	15	23	16	28	16	0.571428571	0.067459273
CD44 antigen OSMus musculus GNCd44 PE1 SV3	11	21	29	23	26	17	21	23	1.095238095	0.789531204
Heterogeneous nuclear ribonucleoprotein H2 OSMus musculus GNHnrnph2 PE1 SV1	20	24	29	17	17	14	24	17	0.708333333	0.040415045
40S ribosomal protein S19 OSMus musculus GNRps19 PE1 SV3	9	19	25	20	21	21	19	21	1.105263158	0.556272653
Unconventional myosin-Ic OSMus musculus GNMyo1c PE1 SV2	14	27	27	20	18	21	27	20	0.740740741	0.53473703
Proteasome subunit alpha type-1 OSMus musculus GNPsma1 PE1 SV1	22	24	18	19	25	23	22	23	1.045454545	0.708990968
Far upstream element-binding protein 2 OSMus musculus GNKhsrp PE1 SV2	27	25	31	17	21	18	27	18	0.666666667	0.013513397
Coatomer subunit beta' OSMus musculus GNCopb2 PE1 SV2	23	21	30	18	14	15	23	15	0.652173913	0.039213632
Eukaryotic translation initiation factor 3 subunit E OSMus musculus GNEif3e PE1 SV1	14	21	34	33	25	25	21	25	1.19047619	0.508651147
Myosin regulatory light chain 12B OSMus musculus GNMyl12b PE1 SV2	30	33	32	32	23	24	32	24	0.75	0.148148148
Bone marrow proteoglycan OSMus musculus GNPrg2 PE1 SV1	14	27	44	8	14	12	27	12	0.444444444	0.127557219
60S ribosomal protein L13 OSMus musculus GNRpl13 PE1 SV3	21	19	26	12	17	14	21	14	0.666666667	0.039161395
40S ribosomal protein S6 OSMus musculus GNRps6 PE1 SV1	18	23	33	27	21	19	23	21	0.913043478	0.666376106
Tumor protein D52 OSMus musculus GNTpd52 PE1 SV2	21	31	32	25	20	19	31	20	0.64516129	0.168578428
General vesicular transport factor p115 OSMus musculus GNUso1 PE1 SV2	11	38	39	17	15	21	38	17	0.447368421	0.27970169
Ankyrin-1 OSMus musculus GNAnk1 PE1 SV2	0	0	0	29	43	53	0	43	#DIV/0!	0.003914923
Electron transfer flavoprotein subunit beta OSMus musculus GNEtfb PE1 SV3	31	26	24	25	21	27	26	25	0.961538462	0.383733191
Aldose reductase OSMus musculus GNAkr1b1 PE1 SV3	19	16	20	14	17	20	19	17	0.894736842	0.561438044
ATP synthase subunit O, mitochondrial OSMus musculus GNAtp5o PE1 SV1	23	32	25	17	27	18	25	18	0.72	0.225408409
Coronin-1B OSMus musculus GNCoro1b PE1 SV1	21	25	24	19	23	12	24	19	0.791666667	0.195137918
40S ribosomal protein S10 OSMus musculus GNRps10 PE1 SV1	12	27	24	18	17	17	24	17	0.708333333	0.469550665
Plasma membrane calcium-transporting ATPase 1 OSMus musculus GNAtp2b1 PE1 SV1	13	23	38	11	14	18	23	14	0.608695652	0.242545353
Tyrosine-protein kinase SYK OSMus musculus GNSyk PE1 SV2	28	28	23	11	20	11	28	11	0.392857143	0.022885031
ADP-ribosylation factor-like protein 8A OSMus musculus GNArl8a PE1 SV1	19	28	38	18	18	15	28	18	0.642857143	0.111971801
Eukaryotic translation initiation factor 2 subunit 3, X-linked OSMus musculus GNEif2s3x PE1 SV2	19	22	24	17	13	19	22	17	0.772727273	0.079915312
60S ribosomal protein L23a OSMus musculus GNRpl23a PE1 SV1	28	19	26	13	20	19	26	19	0.730769231	0.115815798
UMP-CMP kinase OSMus musculus GNCmpk1 PE1 SV1	30	29	26	26	21	19	29	21	0.724137931	0.057892924
Translationally-controlled tumor protein OSMus musculus GNTpt1 PE1 SV1	36	37	29	22	24	12	36	22	0.611111111	0.030774835
26S proteasome non-ATPase regulatory subunit 1 OSMus musculus GNPsmd1 PE1 SV1	12	28	30	24	19	21	28	21	0.75	0.750800705
Cytochrome b-c1 complex subunit 2, mitochondrial OSMus musculus GNUqcrc2 PE1 SV1	19	34	26	23	18	14	26	18	0.692307692	0.18869771
4-trimethylaminobutyraldehyde dehydrogenase OSMus musculus GNAldh9a1 PE1 SV1	26	22	31	21	17	17	26	17	0.653846154	0.052170552
Plasminogen activator inhibitor 1 RNA-binding protein OSMus musculus GNSerbp1 PE1 SV2	29	26	20	13	17	14	26	14	0.538461538	0.023671975
Proteasome subunit alpha type-7 OSMus musculus GNPsma7 PE1 SV1	20	30	19	21	26	17	20	21	1.05	0.722405602
26S proteasome non-ATPase regulatory subunit 13 OSMus musculus GNPsmd13 PE1 SV1	14	29	33	20	23	22	29	22	0.75862069	0.564797174
Apolipoprotein B receptor OSMus musculus GNApobr PE1 SV1	32	27	26	20	18	25	27	20	0.740740741	0.058216509
Estradiol 17-beta-dehydrogenase 11 OSMus musculus GNHsd17b11 PE1 SV1	14	31	35	29	26	23	31	26	0.838709677	0.925155841
Matrin-3 OSMus musculus GNMatr3 PE1 SV1	25	26	21	15	17	13	25	15	0.6	0.009307737
Phosphatidylethanolamine-binding protein 1 OSMus musculus GNPebp1 PE1 SV3	19	31	24	24	23	19	24	23	0.958333333	0.521575774
TAR DNA-binding protein 43 OSMus musculus GNTardbp PE1 SV1	20	23	21	19	18	23	21	19	0.904761905	0.491767001
14-3-3 protein beta/alpha OSMus musculus GNYwhab PE1 SV3	19	22	33	32	31	29	22	31	1.409090909	0.239549054
26S proteasome regulatory subunit 10B OSMus musculus GNPsmc6 PE1 SV1	25	20	24	18	17	18	24	18	0.75	0.026997302
Ras-related protein Rab-14 OSMus musculus GNRab14 PE1 SV3	25	31	31	20	17	13	31	17	0.548387097	0.012344633
Guanine nucleotide-binding protein GI/GS/GT subunit beta-2 OSMus musculus GNGnb2 PE1 SV3	21	25	24	20	17	17	24	17	0.708333333	0.026997302
Eukaryotic translation initiation factor 2 subunit 1 OSMus musculus GNEif2s1 PE1 SV3	31	30	20	15	19	17	30	17	0.566666667	0.053814476
26S proteasome regulatory subunit 8 OSMus musculus GNPsmc5 PE1 SV1	17	26	21	16	16	18	21	16	0.761904762	0.157483553
Rho GTPase-activating protein 25 OSMus musculus GNArhgap25 PE1 SV2	26	14	13	17	15	15	14	15	1.071428571	0.660956359
Short-chain specific acyl-CoA dehydrogenase, mitochondrial OSMus musculus GNAcads PE1 SV2	18	27	26	16	17	16	26	16	0.615384615	0.062807611
Protein diaphanous homolog 1 OSMus musculus GNDiaph1 PE1 SV1	17	21	29	17	22	20	21	20	0.952380952	0.523082868
Group XV phospholipase A2 OSMus musculus GNPla2g15 PE1 SV1	16	26	32	20	20	16	26	20	0.769230769	0.28399843
DnaJ homolog subfamily B member 11 OSMus musculus GNDnajb11 PE1 SV1	27	19	17	19	18	15	19	18	0.947368421	0.326602753
Non-POU domain-containing octamer-binding protein OSMus musculus GNNono PE1 SV3	20	21	26	18	12	14	21	14	0.666666667	0.040165432
Proteasome subunit alpha type-4 OSMus musculus GNPsma4 PE1 SV1	21	21	20	25	29	22	21	25	1.19047619	0.085623562
Serine--tRNA ligase, cytoplasmic OSMus musculus GNSars PE1 SV3	17	24	26	26	19	18	24	19	0.791666667	0.737597093
Vinculin OSMus musculus GNVcl PE1 SV4	20	26	24	20	24	28	24	24	1	0.829799139
Glucosamine-6-phosphate isomerase 1 OSMus musculus GNGnpda1 PE1 SV3	20	28	21	19	21	18	21	19	0.904761905	0.241121869
Pyruvate dehydrogenase E1 component subunit alpha, somatic form, mitochondrial OSMus musculus GNPdha1 PE1 SV1	21	19	22	13	11	18	21	13	0.619047619	0.042017841
Superoxide dismutase Mn, mitochondrial OSMus musculus GNSod2 PE1 SV3	19	20	19	15	15	15	19	15	0.789473684	0.00020204
Calumenin OSMus musculus GNCalu PE1 SV1	19	24	34	17	15	16	24	16	0.666666667	0.095420497
Peroxisomal multifunctional enzyme type 2 OSMus musculus GNHsd17b4 PE1 SV3	21	30	25	17	22	16	25	17	0.68	0.093754713
Fumarate hydratase, mitochondrial OSMus musculus GNFh PE1 SV3	15	28	19	21	17	25	19	21	1.105263158	0.944317012
Microtubule-associated protein 4 OSMus musculus GNMap4 PE1 SV3	32	28	41	11	12	7	32	11	0.34375	0.004618583
Phosphatidylinositol-binding clathrin assembly protein OSMus musculus GNPicalm PE1 SV1	20	23	25	21	17	20	23	20	0.869565217	0.151834543
Septin-7 OSMus musculus GNSept7 PE1 SV1	27	30	20	22	20	24	27	22	0.814814815	0.313080396
116 kDa U5 small nuclear ribonucleoprotein component OSMus musculus GNEftud2 PE1 SV1	10	25	24	27	17	18	24	18	0.75	0.871324657
Perilipin-3 OSMus musculus GNPlin3 PE1 SV1	22	31	23	29	18	20	23	20	0.869565217	0.53473703
Radixin OSMus musculus GNRdx PE1 SV3	15	21	26	28	22	22	21	22	1.047619048	0.425021114
Protein S100-A10 OSMus musculus GNS100a10 PE1 SV2	8	17	15	21	23	15	15	21	1.4	0.15652177
Septin-2 OSMus musculus GNSept2 PE1 SV2	20	26	24	22	16	20	24	20	0.833333333	0.184074032
Acid sphingomyelinase-like phosphodiesterase 3a OSMus musculus GNSmpdl3a PE1 SV2	17	24	20	17	22	19	20	19	0.95	0.708990968
Peroxiredoxin-6 OSMus musculus GNPrdx6 PE1 SV3	15	27	19	22	30	26	19	26	1.368421053	0.250126875
Adenosylhomocysteinase OSMus musculus GNAhcy PE1 SV3	13	27	16	22	20	23	16	22	1.375	0.527988214
Cold shock domain-containing protein E1 OSMus musculus GNCsde1 PE1 SV1	30	20	20	14	11	10	20	11	0.55	0.030144041
Splicing factor 3B subunit 3 OSMus musculus GNSf3b3 PE1 SV1	10	26	26	20	16	12	26	16	0.615384615	0.466999815
Huntingtin-interacting protein 1 OSMus musculus GNHip1 PE1 SV2	18	29	27	15	14	20	27	15	0.555555556	0.096924817
Leucine--tRNA ligase, cytoplasmic OSMus musculus GNLars PE1 SV2	16	21	22	22	19	8	21	19	0.904761905	0.512481709
Biliverdin reductase A OSMus musculus GNBlvra PE1 SV1	16	27	19	15	21	17	19	17	0.894736842	0.465953178
Calcium-binding mitochondrial carrier protein Aralar1 OSMus musculus GNSlc25a12 PE1 SV1	5	25	38	27	21	24	25	24	0.96	0.897859452
High mobility group protein B1 OSMus musculus GNHmgb1 PE1 SV2	32	30	16	10	18	11	30	11	0.366666667	0.082017815
40S ribosomal protein S15 OSMus musculus GNRps15 PE1 SV2	18	27	27	11	17	14	27	14	0.518518519	0.044708587
Annexin A7 OSMus musculus GNAnxa7 PE1 SV2	23	20	27	16	20	17	23	17	0.739130435	0.074021448
AP-2 complex subunit mu OSMus musculus GNAp2m1 PE1 SV1	10	15	18	15	12	8	15	12	0.8	0.436974927
Hsc70-interacting protein OSMus musculus GNSt13 PE1 SV1	18	16	20	19	15	21	18	19	1.055555556	0.882028194
Lysosome-associated membrane glycoprotein 2 OSMus musculus GNLamp2 PE1 SV2	20	29	37	13	13	17	29	13	0.448275862	0.04797301
Sorting nexin-3 OSMus musculus GNSnx3 PE1 SV3	20	22	20	13	15	9	20	13	0.65	0.011516098
Xanthine dehydrogenase/oxidase OSMus musculus GNXdh PE1 SV5	13	19	18	17	17	7	18	17	0.944444444	0.475641219
Cytochrome c oxidase subunit 2 OSMus musculus GNMtco2 PE1 SV1	12	18	27	16	13	13	18	13	0.722222222	0.326164235
Ras-related C3 botulinum toxin substrate 1 OSMus musculus GNRac1 PE1 SV1	14	25	24	16	15	14	24	15	0.625	0.167103316
Nucleolar RNA helicase 2 OSMus musculus GNDdx21 PE1 SV3	21	31	24	13	14	14	24	14	0.583333333	0.017348091
Myristoylated alanine-rich C-kinase substrate OSMus musculus GNMarcks PE1 SV2	22	20	18	15	11	12	20	12	0.6	0.011691187
Cytochrome c oxidase subunit 5A, mitochondrial OSMus musculus GNCox5a PE1 SV2	10	19	12	20	21	16	12	20	1.666666667	0.163278986
40S ribosomal protein S2 OSMus musculus GNRps2 PE1 SV3	11	13	16	11	17	11	13	11	0.846153846	0.899251269
Dolichyl-diphosphooligosaccharide--protein glycosyltransferase subunit STT3A OSMus musculus GNStt3a PE1 SV1	9	12	16	7	6	9	12	7	0.583333333	0.086552568
Voltage-dependent anion-selective channel protein 3 OSMus musculus GNVdac3 PE1 SV1	23	17	31	11	12	21	23	12	0.52173913	0.155654048
Alpha-soluble NSF attachment protein OSMus musculus GNNapa PE1 SV1	19	24	23	20	20	16	23	20	0.869565217	0.175523369
ATP-dependent 6-phosphofructokinase, platelet type OSMus musculus GNPfkp PE1 SV1	15	22	25	19	14	16	22	16	0.727272727	0.259380846
Proteasome subunit beta type-1 OSMus musculus GNPsmb1 PE1 SV1	23	18	13	19	10	17	18	17	0.944444444	0.538778182
ATP synthase subunit gamma, mitochondrial OSMus musculus GNAtp5c1 PE1 SV1	10	18	20	16	15	20	18	16	0.888888889	0.784257268
Brain acid soluble protein 1 OSMus musculus GNBasp1 PE1 SV3	31	35	30	22	19	19	31	19	0.612903226	0.002773116
Keratin, type I cytoskeletal 10 OSMus musculus GNKrt10 PE1 SV3	49	22	21	15	9	10	22	10	0.454545455	0.107697203
Nicotinamide phosphoribosyltransferase OSMus musculus GNNampt PE1 SV1	15	13	13	20	14	11	13	14	1.076923077	0.650651596
NADH-ubiquinone oxidoreductase 75 kDa subunit, mitochondrial OSMus musculus GNNdufs1 PE1 SV2	20	24	13	12	10	8	20	10	0.5	0.057886607
Serine/threonine-protein kinase PAK 2 OSMus musculus GNPak2 PE1 SV1	27	26	14	13	14	14	26	14	0.538461538	0.107418756
EH domain-containing protein 1 OSMus musculus GNEhd1 PE1 SV1	16	13	29	13	15	16	16	15	0.9375	0.402531795
Vigilin OSMus musculus GNHdlbp PE1 SV1	20	19	19	22	21	15	19	21	1.105263158	1
E3 ubiquitin-protein ligase RNF213 OSMus musculus GNRnf213 PE1 SV2	0	31	29	13	15	17	29	15	0.517241379	0.645985575
Epididymis-specific alpha-mannosidase OSMus musculus GNMan2b2 PE1 SV2	21	26	16	22	19	13	21	19	0.904761905	0.486310336
40S ribosomal protein S18 OSMus musculus GNRps18 PE1 SV3	7	20	23	13	16	16	20	16	0.8	0.756140257
Acidic leucine-rich nuclear phosphoprotein 32 family member B OSMus musculus GNAnp32b PE1 SV1	18	29	18	12	17	13	18	13	0.722222222	0.125798448
Coronin-7 OSMus musculus GNCoro7 PE1 SV2	15	18	22	17	17	15	18	17	0.944444444	0.401787663
Ras GTPase-activating protein-binding protein 1 OSMus musculus GNG3bp1 PE1 SV1	19	23	22	18	15	17	22	17	0.772727273	0.035168453
Adenylate kinase 2, mitochondrial OSMus musculus GNAk2 PE1 SV5	16	24	18	22	16	20	18	20	1.111111111	1
Surfeit locus protein 4 OSMus musculus GNSurf4 PE1 SV1	15	24	33	21	19	21	24	21	0.875	0.522548911
Heat shock protein 75 kDa, mitochondrial OSMus musculus GNTrap1 PE1 SV1	19	26	24	19	20	16	24	19	0.791666667	0.124170236
AP-3 complex subunit delta-1 OSMus musculus GNAp3d1 PE1 SV1	9	35	37	13	12	9	35	12	0.342857143	0.160184675
F-actin-capping protein subunit alpha-1 OSMus musculus GNCapza1 PE1 SV4	21	29	24	19	14	14	24	14	0.583333333	0.034891861
Eukaryotic translation initiation factor 2 subunit 2 OSMus musculus GNEif2s2 PE1 SV1	15	20	20	18	22	11	20	18	0.9	0.731361147
Nck-associated protein 1-like OSMus musculus GNNckap1l PE1 SV1	4	17	26	16	13	13	17	13	0.764705882	0.809241429
Ras-related protein Rap-2b OSMus musculus GNRap2b PE1 SV1	15	23	30	24	22	16	23	22	0.956521739	0.707149064
Hypoxanthine-guanine phosphoribosyltransferase OSMus musculus GNHprt1 PE1 SV3	21	28	20	24	14	15	21	15	0.714285714	0.258771296
26S proteasome non-ATPase regulatory subunit 12 OSMus musculus GNPsmd12 PE1 SV4	15	17	15	9	10	9	15	9	0.6	0.00105197
DnaJ homolog subfamily C member 3 OSMus musculus GNDnajc3 PE1 SV1	17	21	18	14	15	18	18	15	0.833333333	0.152317411
Growth factor receptor-bound protein 2 OSMus musculus GNGrb2 PE1 SV1	16	17	16	15	23	15	16	15	0.9375	0.645821331
60S ribosomal protein L12 OSMus musculus GNRpl12 PE1 SV2	17	24	22	14	8	13	22	13	0.590909091	0.028658204
Threonine--tRNA ligase, cytoplasmic OSMus musculus GNTars PE1 SV2	5	19	20	21	15	19	19	19	1	0.516051082
Prothymosin alpha OSMus musculus GNPtma PE1 SV2	30	17	14	20	20	18	17	20	1.176470588	0.849919132
Cytochrome b-c1 complex subunit 1, mitochondrial OSMus musculus GNUqcrc1 PE1 SV2	18	16	22	15	13	12	18	13	0.722222222	0.053843188
40S ribosomal protein S24 OSMus musculus GNRps24 PE1 SV1	15	21	24	13	20	15	21	15	0.714285714	0.300489199
Twinfilin-2 OSMus musculus GNTwf2 PE1 SV1	21	18	18	18	14	18	18	18	1	0.234100627
Tropomyosin alpha-3 chain OSMus musculus GNTpm3 PE1 SV3	27	35	30	10	9	15	30	10	0.333333333	0.002915557
Prenylcysteine oxidase OSMus musculus GNPcyox1 PE1 SV1	12	25	21	17	17	17	21	17	0.80952381	0.576632758
Glycine--tRNA ligase OSMus musculus GNGars PE1 SV1	22	27	22	21	16	12	22	16	0.727272727	0.076626991
Pre-mRNA-splicing factor ATP-dependent RNA helicase DHX15 OSMus musculus GNDhx15 PE1 SV2	16	27	16	9	10	9	16	9	0.5625	0.048484048
Succinate dehydrogenase ubiquinone iron-sulfur subunit, mitochondrial OSMus musculus GNSdhb PE1 SV1	17	17	14	16	15	20	17	16	0.941176471	0.613011113
Thromboxane-A synthase OSMus musculus GNTbxas1 PE1 SV2	5	15	20	16	14	11	15	14	0.933333333	0.946210885
Malate dehydrogenase, cytoplasmic OSMus musculus GNMdh1 PE1 SV3	18	27	20	12	16	16	20	16	0.8	0.082479775
Proteasome subunit alpha type-2 OSMus musculus GNPsma2 PE1 SV3	18	16	15	21	15	16	16	16	1	0.651958696
Sterol O-acyltransferase 1 OSMus musculus GNSoat1 PE1 SV2	12	26	26	9	13	12	26	12	0.461538462	0.106607356
Cellular nucleic acid-binding protein OSMus musculus GNCnbp PE1 SV2	13	10	9	8	6	5	10	6	0.6	0.043814454
Carbonic anhydrase 2 OSMus musculus GNCa2 PE1 SV4	0	0	0	37	41	47	0	41	#DIV/0!	0.000137463
Cathepsin L1 OSMus musculus GNCtsl PE1 SV2	15	19	15	16	15	17	15	16	1.066666667	0.829799139
Hydroxyacyl-coenzyme A dehydrogenase, mitochondrial OSMus musculus GNHadh PE1 SV2	16	25	24	15	19	17	24	17	0.708333333	0.203500418
Dihydrolipoyllysine-residue acetyltransferase component of pyruvate dehydrogenase complex, mitochondrial OSMus musculus GNDlat PE1 SV2	20	21	23	17	18	15	21	17	0.80952381	0.020092107
Glycogen phosphorylase, brain form OSMus musculus GNPygb PE1 SV3	11	21	20	11	16	9	20	11	0.55	0.23319108
60S ribosomal protein L14 OSMus musculus GNRpl14 PE1 SV3	17	19	24	11	14	12	19	12	0.631578947	0.027500422
V-type proton ATPase subunit d 2 OSMus musculus GNAtp6v0d2 PE2 SV2	15	23	19	14	12	12	19	12	0.631578947	0.057892924
Isocitrate dehydrogenase NAD subunit alpha, mitochondrial OSMus musculus GNIdh3a PE1 SV1	17	24	18	15	18	19	18	18	1	0.402531795
Interferon-activable protein 204 OSMus musculus GNIfi204 PE1 SV1	15	11	10	10	14	13	11	13	1.181818182	0.872158161
26S proteasome non-ATPase regulatory subunit 3 OSMus musculus GNPsmd3 PE1 SV3	14	23	18	18	16	16	18	16	0.888888889	0.568728449
Multifunctional protein ADE2 OSMus musculus GNPaics PE1 SV4	13	23	18	17	15	13	18	15	0.833333333	0.389235363
60S ribosomal protein L27 OSMus musculus GNRpl27 PE1 SV2	9	14	18	10	14	14	14	14	1	0.74964673
Ganglioside GM2 activator OSMus musculus GNGm2a PE1 SV2	18	12	13	12	13	23	13	13	1	0.696340021
Exportin-2 OSMus musculus GNCse1l PE1 SV1	5	22	24	25	23	17	22	23	1.045454545	0.511831954
Nuclease-sensitive element-binding protein 1 OSMus musculus GNYbx1 PE1 SV3	28	16	10	10	11	12	16	11	0.6875	0.258808219
B-cell receptor-associated protein 31 OSMus musculus GNBcap31 PE1 SV4	16	22	27	15	12	15	22	15	0.681818182	0.082939037
Coatomer subunit delta OSMus musculus GNArcn1 PE1 SV2	23	19	19	11	18	16	19	16	0.842105263	0.097167531
Cytochrome c, somatic OSMus musculus GNCycs PE1 SV2	11	19	23	8	18	10	19	10	0.526315789	0.291423144
Serine/threonine-protein phosphatase 2A catalytic subunit alpha isoform OSMus musculus GNPpp2ca PE1 SV1	17	21	23	15	18	16	21	16	0.761904762	0.112421042
3-ketoacyl-CoA thiolase, mitochondrial OSMus musculus GNAcaa2 PE1 SV3	16	24	19	17	17	16	19	17	0.894736842	0.27203918
Cytoplasmic dynein 1 light intermediate chain 1 OSMus musculus GNDync1li1 PE1 SV1	14	23	23	14	16	15	23	15	0.652173913	0.177048018
Engulfment and cell motility protein 1 OSMus musculus GNElmo1 PE1 SV2	7	18	20	18	14	12	18	14	0.777777778	0.943372722
Nucleosome assembly protein 1-like 1 OSMus musculus GNNap1l1 PE1 SV2	17	25	29	13	16	10	25	13	0.52	0.053305056
Mitochondrial 2-oxoglutarate/malate carrier protein OSMus musculus GNSlc25a11 PE1 SV3	8	22	23	13	10	13	22	13	0.590909091	0.315642236
60S ribosomal protein L30 OSMus musculus GNRpl30 PE1 SV2	18	20	19	18	17	16	19	17	0.894736842	0.070483997
V-type proton ATPase 16 kDa proteolipid subunit OSMus musculus GNAtp6v0c PE1 SV1	13	22	19	22	24	20	19	22	1.157894737	0.238108312
26S proteasome regulatory subunit 4 OSMus musculus GNPsmc1 PE1 SV1	15	21	18	12	13	13	18	13	0.722222222	0.039020527
Tyrosine-protein phosphatase non-receptor type 1 OSMus musculus GNPtpn1 PE1 SV2	13	21	23	11	11	19	21	11	0.523809524	0.258771296
40S ribosomal protein S11 OSMus musculus GNRps11 PE1 SV3	17	14	26	7	10	9	17	9	0.529411765	0.049621179
Stabilin-1 OSMus musculus GNStab1 PE1 SV1	13	26	30	7	9	10	26	9	0.346153846	0.051227227
Tubulin beta-4B chain OSMus musculus GNTubb4b PE1 SV1	14	16	19	17	17	17	16	17	1.0625	0.670179973
Aminopeptidase B OSMus musculus GNRnpep PE1 SV2	10	17	23	18	15	13	17	15	0.882352941	0.75722835
AP-3 complex subunit beta-1 OSMus musculus GNAp3b1 PE1 SV2	9	26	17	15	11	8	17	11	0.647058824	0.32186326
Actin-related protein 2/3 complex subunit 5 OSMus musculus GNArpc5 PE1 SV3	18	25	13	13	10	11	18	11	0.611111111	0.110610123
Atlastin-3 OSMus musculus GNAtl3 PE1 SV1	9	21	25	11	9	9	21	9	0.428571429	0.148695655
Leupaxin OSMus musculus GNLpxn PE1 SV2	18	21	16	17	16	9	18	16	0.888888889	0.210173577
Nucleosome assembly protein 1-like 4 OSMus musculus GNNap1l4 PE1 SV1	18	20	19	18	17	18	19	18	0.947368421	0.116116524
Peroxiredoxin-4 OSMus musculus GNPrdx4 PE1 SV1	20	23	27	12	9	10	23	10	0.434782609	0.004181789
Nicastrin OSMus musculus GNNcstn PE1 SV3	12	24	21	16	17	16	21	16	0.761904762	0.502308638
RNA-binding protein 3 OSMus musculus GNRbm3 PE1 SV1	14	17	26	18	21	21	17	21	1.235294118	0.802482017
Tripeptidyl-peptidase 2 OSMus musculus GNTpp2 PE1 SV3	11	22	15	13	16	13	15	13	0.866666667	0.584422715
Dynactin subunit 1 OSMus musculus GNDctn1 PE1 SV3	18	27	16	14	10	10	18	10	0.555555556	0.068571495
Ena/VASP-like protein OSMus musculus GNEvl PE1 SV2	26	16	15	15	21	12	16	15	0.9375	0.532519496
Mitogen-activated protein kinase 3 OSMus musculus GNMapk3 PE1 SV5	12	23	16	12	9	9	16	9	0.5625	0.106105777
Cation-dependent mannose-6-phosphate receptor OSMus musculus GNM6pr PE1 SV1	8	25	15	17	18	11	15	17	1.133333333	0.907623267
Dihydrolipoyllysine-residue succinyltransferase component of 2-oxoglutarate dehydrogenase complex, mitochondrial OSMus musculus GNDlst PE1 SV1	14	23	12	15	9	13	14	13	0.928571429	0.353602749
Protein/nucleic acid deglycase DJ-1 OSMus musculus GNPark7 PE1 SV1	22	18	15	13	19	14	18	14	0.777777778	0.336426078
40S ribosomal protein S17 OSMus musculus GNRps17 PE1 SV2	12	24	18	11	15	12	18	12	0.666666667	0.219480261
ADP/ATP translocase 1 OSMus musculus GNSlc25a4 PE1 SV4	8	18	32	19	16	9	18	16	0.888888889	0.570674236
ATP-dependent RNA helicase DDX1 OSMus musculus GNDdx1 PE1 SV1	13	27	22	14	16	12	22	14	0.636363636	0.192289733
Fatty acid-binding protein, adipocyte OSMus musculus GNFabp4 PE1 SV3	28	20	25	11	16	12	25	12	0.48	0.01530106
Membrane-associated progesterone receptor component 1 OSMus musculus GNPgrmc1 PE1 SV4	17	19	22	12	20	16	19	16	0.842105263	0.288897854
Prolyl endopeptidase OSMus musculus GNPrep PE1 SV1	16	22	18	22	19	11	18	19	1.055555556	0.738594808
60S ribosomal protein L10 OSMus musculus GNRpl10 PE1 SV3	8	14	17	9	12	13	14	12	0.857142857	0.596984979
Stathmin OSMus musculus GNStmn1 PE1 SV2	19	25	20	13	14	10	20	13	0.65	0.015217905
Transcription factor BTF3 OSMus musculus GNBtf3 PE1 SV3	15	15	18	19	19	23	15	19	1.266666667	0.060048132
ATP synthase F0 complex subunit B1, mitochondrial OSMus musculus GNAtp5f1 PE1 SV1	11	24	17	10	11	14	17	11	0.647058824	0.224143634
Calcium/calmodulin-dependent protein kinase type II subunit delta OSMus musculus GNCamk2d PE1 SV1	21	14	21	11	17	13	21	13	0.619047619	0.162553286
Phospholipase D3 OSMus musculus GNPld3 PE1 SV1	11	25	23	17	13	16	23	16	0.695652174	0.393308274
26S proteasome non-ATPase regulatory subunit 11 OSMus musculus GNPsmd11 PE1 SV3	13	15	14	10	13	16	14	13	0.928571429	0.613011113
Proteasome activator complex subunit 2 OSMus musculus GNPsme2 PE1 SV4	13	17	17	22	17	18	17	18	1.058823529	0.175523369
Vacuolar protein sorting-associated protein 26A OSMus musculus GNVps26a PE1 SV1	16	22	19	16	16	12	19	16	0.842105263	0.118464799
Calcyclin-binding protein OSMus musculus GNCacybp PE1 SV1	14	11	9	17	16	7	11	16	1.454545455	0.597885197
ELAV-like protein 1 OSMus musculus GNElavl1 PE1 SV2	19	19	21	8	14	12	19	12	0.631578947	0.011516098
Tubulin beta-6 chain OSMus musculus GNTubb6 PE1 SV1	17	14	21	23	16	21	17	21	1.235294118	0.410720134
CD9 antigen OSMus musculus GNCd9 PE1 SV2	0	20	32	0	0	0	20	0	0	0.136852441
Thioredoxin-dependent peroxide reductase, mitochondrial OSMus musculus GNPrdx3 PE1 SV1	24	18	28	15	15	14	24	15	0.625	0.041431921
Histone-binding protein RBBP4 OSMus musculus GNRbbp4 PE1 SV5	18	25	18	13	10	10	18	10	0.555555556	0.021267756
40S ribosomal protein S21 OSMus musculus GNRps21 PE1 SV1	28	20	16	13	16	14	20	14	0.7	0.126531444
Lysosome membrane protein 2 OSMus musculus GNScarb2 PE1 SV3	12	17	20	16	10	12	17	12	0.705882353	0.278269096
Thioredoxin-like protein 1 OSMus musculus GNTxnl1 PE1 SV3	9	22	17	14	14	24	17	14	0.823529412	0.804588138
Dynactin subunit 2 OSMus musculus GNDctn2 PE1 SV3	19	21	24	10	15	15	21	15	0.714285714	0.022394206
Enoyl-CoA hydratase, mitochondrial OSMus musculus GNEchs1 PE1 SV1	13	22	20	16	13	14	20	14	0.7	0.23549636
Heterogeneous nuclear ribonucleoprotein D0 OSMus musculus GNHnrnpd PE1 SV2	16	20	16	15	12	7	16	12	0.75	0.089350096
Palmitoyl-protein thioesterase 1 OSMus musculus GNPpt1 PE1 SV2	14	21	17	10	10	9	17	10	0.588235294	0.020277578
Ras-related protein Rab-8B OSMus musculus GNRab8b PE1 SV1	13	16	20	15	12	13	16	13	0.8125	0.246363508
60S ribosomal protein L10a OSMus musculus GNRpl10a PE1 SV3	14	15	26	10	11	10	15	10	0.666666667	0.106832016
Myosin-4 OSMus musculus GNMyh4 PE2 SV1	0	49	0	0	0	0	0	0	#DIV/0!	0.373900966
AP-2 complex subunit alpha-1 OSMus musculus GNAp2a1 PE1 SV1	12	16	22	14	15	15	16	15	0.9375	0.531679758
Caprin-1 OSMus musculus GNCaprin1 PE1 SV2	17	16	14	15	12	13	16	13	0.8125	0.134701935
Destrin OSMus musculus GNDstn PE1 SV3	29	16	16	13	11	10	16	11	0.6875	0.111550599
Eukaryotic translation initiation factor 5B OSMus musculus GNEif5b PE1 SV2	10	11	10	5	7	6	10	6	0.6	0.002890007
Plexin-B2 OSMus musculus GNPlxnb2 PE1 SV1	12	24	22	12	9	7	22	9	0.409090909	0.066147232
Fructose-bisphosphate aldolase A OSMus musculus GNAldoa PE1 SV2	146	156	149	87	91	82	149	87	0.583892617	8.61E-05
DNA topoisomerase 1 OSMus musculus GNTop1 PE1 SV2	13	15	14	11	8	12	14	11	0.785714286	0.051374431
Complement component 1 Q subcomponent-binding protein, mitochondrial OSMus musculus GNC1qbp PE1 SV1	14	27	19	19	17	12	19	17	0.894736842	0.4069402
Endoplasmic reticulum aminopeptidase 1 OSMus musculus GNErap1 PE1 SV2	4	15	20	17	18	12	15	17	1.133333333	0.627193176
Glutaredoxin-3 OSMus musculus GNGlrx3 PE1 SV1	11	16	16	16	19	19	16	19	1.1875	0.132286486
Leucine-rich repeat flightless-interacting protein 1 OSMus musculus GNLrrfip1 PE1 SV2	34	16	22	11	13	6	22	11	0.5	0.069535521
P2X purinoceptor 4 OSMus musculus GNP2rx4 PE1 SV1	12	15	14	10	13	8	14	10	0.714285714	0.121392888
Ras-related GTP-binding protein A OSMus musculus GNRraga PE1 SV1	12	24	19	14	14	15	19	14	0.736842105	0.316374862
Valine--tRNA ligase OSMus musculus GNVars PE1 SV1	5	18	23	15	15	15	18	15	0.833333333	0.953434716
Proto-oncogene vav OSMus musculus GNVav1 PE1 SV1	7	21	19	15	11	11	19	11	0.578947368	0.50621377
Vacuolar protein sorting-associated protein 4B OSMus musculus GNVps4b PE1 SV2	12	16	16	14	19	19	16	19	1.1875	0.279640297
DnaJ homolog subfamily A member 2 OSMus musculus GNDnaja2 PE1 SV1	16	9	13	11	15	10	13	11	0.846153846	0.805819929
Alpha-N-acetylgalactosaminidase OSMus musculus GNNaga PE1 SV2	6	14	12	22	11	16	12	16	1.333333333	0.228194957
Proteasome subunit alpha type-5 OSMus musculus GNPsma5 PE1 SV1	9	19	22	13	15	8	19	13	0.684210526	0.353235258
Ras-related protein Rab-2A OSMus musculus GNRab2a PE1 SV1	12	16	23	10	13	10	16	10	0.625	0.149289619
40S ribosomal protein S23 OSMus musculus GNRps23 PE1 SV3	7	14	42	6	6	8	14	6	0.428571429	0.251930836
Far upstream element-binding protein 1 OSMus musculus GNFubp1 PE1 SV1	22	22	20	21	13	14	22	14	0.636363636	0.10986606
Alpha-mannosidase 2 OSMus musculus GNMan2a1 PE1 SV2	6	20	36	12	8	10	20	10	0.5	0.289477469
PolyrC-binding protein 2 OSMus musculus GNPcbp2 PE1 SV1	11	24	23	16	17	12	23	16	0.695652174	0.385036713
ATP-citrate synthase OSMus musculus GNAcly PE1 SV1	4	20	19	17	19	12	19	17	0.894736842	0.779967842
BTB/POZ domain-containing protein KCTD12 OSMus musculus GNKctd12 PE1 SV1	19	19	12	15	15	11	19	15	0.789473684	0.326819003
Pyruvate dehydrogenase E1 component subunit beta, mitochondrial OSMus musculus GNPdhb PE1 SV1	14	20	25	17	12	18	20	17	0.85	0.338378309
Presequence protease, mitochondrial OSMus musculus GNPitrm1 PE1 SV1	11	14	21	9	9	7	14	9	0.642857143	0.082479775
Trifunctional purine biosynthetic protein adenosine-3 OSMus musculus GNGart PE1 SV3	20	18	17	17	15	14	18	15	0.833333333	0.073926189
Ras-related protein Rab-11B OSMus musculus GNRab11b PE1 SV3	14	20	13	14	13	12	14	13	0.928571429	0.303547691
Ubiquitin-conjugating enzyme E2 L3 OSMus musculus GNUbe2l3 PE1 SV1	13	16	24	15	12	11	16	12	0.75	0.225891098
Exportin-1 OSMus musculus GNXpo1 PE1 SV1	10	12	16	11	17	16	12	16	1.333333333	0.478370071
Chromodomain-helicase-DNA-binding protein 4 OSMus musculus GNChd4 PE1 SV1	7	26	33	9	18	11	26	11	0.423076923	0.320265158
Eukaryotic translation initiation factor 3 subunit L OSMus musculus GNEif3l PE1 SV1	9	13	14	12	11	6	13	11	0.846153846	0.386653972
Aspartate aminotransferase, cytoplasmic OSMus musculus GNGot1 PE1 SV3	15	23	18	11	15	10	18	11	0.611111111	0.075130455
Cytochrome c oxidase subunit 4 isoform 1, mitochondrial OSMus musculus GNCox4i1 PE1 SV2	17	19	23	6	9	23	19	9	0.473684211	0.274112414
Calpain small subunit 1 OSMus musculus GNCapns1 PE1 SV1	16	19	22	9	14	12	19	12	0.631578947	0.031562541
Septin-9 OSMus musculus GNSept9 PE1 SV1	18	13	17	12	15	12	17	12	0.705882353	0.175693109
Transmembrane emp24 domain-containing protein 10 OSMus musculus GNTmed10 PE1 SV1	10	21	19	17	18	18	19	18	0.947368421	0.783258752
Elongation factor G, mitochondrial OSMus musculus GNGfm1 PE1 SV1	7	7	8	4	4	4	7	4	0.571428571	0.000562004
Cytochrome c oxidase subunit 6B1 OSMus musculus GNCox6b1 PE1 SV2	16	20	25	16	14	8	20	14	0.7	0.096492847
Importin subunit alpha-3 OSMus musculus GNKpna4 PE1 SV1	8	7	7	4	3	4	7	4	0.571428571	0.001473119
Histone H1.5 OSMus musculus GNHist1h1b PE1 SV2	24	14	37	8	8	11	24	8	0.333333333	0.076291299
Lipoprotein lipase OSMus musculus GNLpl PE1 SV3	12	15	10	9	14	12	12	12	1	0.761860694
Pleckstrin OSMus musculus GNPlek PE1 SV1	26	23	22	13	14	11	23	13	0.565217391	0.001797912
Transmembrane 9 superfamily member 3 OSMus musculus GNTm9sf3 PE1 SV1	6	15	32	17	16	12	15	16	1.066666667	0.74886845
Tropomodulin-3 OSMus musculus GNTmod3 PE1 SV1	15	20	17	14	10	9	17	10	0.588235294	0.039778363
Amyloid beta A4 precursor protein-binding family B member 1-interacting protein OSMus musculus GNApbb1ip PE1 SV2	15	20	10	10	10	9	15	10	0.666666667	0.140357387
40S ribosomal protein S15a OSMus musculus GNRps15a PE1 SV2	12	19	15	10	16	13	15	13	0.866666667	0.430968672
Transient receptor potential cation channel subfamily V member 2 OSMus musculus GNTrpv2 PE1 SV2	8	11	30	9	12	7	11	9	0.818181818	0.376321068
Lactadherin OSMus musculus GNMfge8 PE1 SV3	19	26	17	11	11	12	19	11	0.578947368	0.027390719
60S ribosomal protein L26 OSMus musculus GNRpl26 PE1 SV1	18	17	13	13	10	11	17	11	0.647058824	0.057235231
60S ribosomal protein L8 OSMus musculus GNRpl8 PE1 SV2	15	8	24	10	7	9	15	9	0.6	0.211738703
Protein S100-A4 OSMus musculus GNS100a4 PE1 SV1	10	23	10	23	19	21	10	21	2.1	0.211322705
Acetyl-CoA acetyltransferase, mitochondrial OSMus musculus GNAcat1 PE1 SV1	20	17	19	13	13	8	19	13	0.684210526	0.017704299
Glycogenin-1 OSMus musculus GNGyg1 PE1 SV3	19	15	20	18	14	15	19	15	0.789473684	0.296181029
60S ribosomal protein L32 OSMus musculus GNRpl32 PE1 SV2	8	20	11	6	7	7	11	7	0.636363636	0.155180744
Ras-related GTP-binding protein C OSMus musculus GNRragc PE1 SV1	12	18	17	13	11	13	17	13	0.764705882	0.166232752
Splicing factor 3A subunit 1 OSMus musculus GNSf3a1 PE1 SV1	13	16	18	9	10	10	16	10	0.625	0.015799848
Very-long-chain enoyl-CoA reductase OSMus musculus GNTecr PE1 SV1	3	13	18	8	10	11	13	10	0.769230769	0.729709543
Lymphocyte-specific protein 1 OSMus musculus GNLsp1 PE1 SV2	20	25	17	11	14	8	20	11	0.55	0.029200053
Dipeptidyl peptidase 3 OSMus musculus GNDpp3 PE1 SV2	14	23	15	15	13	9	15	13	0.866666667	0.209837682
Protein flightless-1 homolog OSMus musculus GNFlii PE1 SV1	6	24	21	12	12	14	21	12	0.571428571	0.482784269
Macrophage scavenger receptor types I and II OSMus musculus GNMsr1 PE1 SV3	11	19	14	15	12	15	14	15	1.071428571	0.805819929
Proteasome subunit alpha type-3 OSMus musculus GNPsma3 PE1 SV3	13	16	14	15	13	10	14	13	0.928571429	0.382319325
Nascent polypeptide-associated complex subunit alpha, muscle-specific form OSMus musculus GNNaca PE1 SV2	15	27	20	18	13	17	20	17	0.85	0.286804951
60S acidic ribosomal protein P1 OSMus musculus GNRplp1 PE1 SV1	6	15	15	16	13	11	15	13	0.866666667	0.709597261
40S ribosomal protein S14 OSMus musculus GNRps14 PE1 SV3	22	15	19	16	13	12	19	13	0.684210526	0.101191507
Nuclear autoantigenic sperm protein OSMus musculus GNNasp PE1 SV2	13	9	11	6	4	6	11	6	0.545454545	0.013158073
Target of Myb protein 1 OSMus musculus GNTom1 PE1 SV1	25	23	15	9	14	12	23	12	0.52173913	0.050905896
Cytochrome b-245 heavy chain OSMus musculus GNCybb PE1 SV1	8	14	14	15	13	12	14	13	0.928571429	0.574819067
Inosine-5'-monophosphate dehydrogenase 2 OSMus musculus GNImpdh2 PE1 SV2	15	24	17	11	14	11	17	11	0.647058824	0.083474038
Beta-mannosidase OSMus musculus GNManba PE1 SV1	9	12	10	13	11	14	10	13	1.3	0.134701935
Non-specific lipid-transfer protein OSMus musculus GNScp2 PE1 SV3	18	14	20	12	9	12	18	12	0.666666667	0.035403943
Proteasome subunit alpha type-6 OSMus musculus GNPsma6 PE1 SV1	21	15	13	14	9	12	15	12	0.8	0.171949995
Sequestosome-1 OSMus musculus GNSqstm1 PE1 SV1	12	16	18	12	11	13	16	12	0.75	0.146911661
Prostaglandin E synthase 3 OSMus musculus GNPtges3 PE1 SV1	12	17	16	10	11	8	16	10	0.625	0.039020527
Medium-chain specific acyl-CoA dehydrogenase, mitochondrial OSMus musculus GNAcadm PE1 SV1	16	13	11	9	13	10	13	10	0.769230769	0.230199641
Alpha-centractin OSMus musculus GNActr1a PE1 SV1	16	19	17	12	12	8	17	12	0.705882353	0.01402792
Protein FAM49B OSMus musculus GNFam49b PE1 SV1	10	12	20	17	10	15	12	15	1.25	1
Eukaryotic translation initiation factor 4 gamma 2 OSMus musculus GNEif4g2 PE1 SV2	11	18	16	12	15	11	16	12	0.75	0.386653972
Nuclear migration protein nudC OSMus musculus GNNudc PE1 SV1	19	20	8	12	10	7	19	10	0.526315789	0.218071384
Signal transducer and activator of transcription 1 OSMus musculus GNStat1 PE1 SV1	7	21	22	14	17	13	21	14	0.666666667	0.708990968
eIF-2-alpha kinase activator GCN1 OSMus musculus GNGcn1 PE1 SV1	0	17	23	12	11	12	17	12	0.705882353	0.820909399
Probable ATP-dependent RNA helicase DDX17 OSMus musculus GNDdx17 PE1 SV1	16	22	16	13	13	9	16	13	0.8125	0.057892924
RNA-binding protein FUS OSMus musculus GNFus PE1 SV1	15	15	15	11	10	9	15	10	0.666666667	0.000978089
Glucose-6-phosphate exchanger SLC37A2 OSMus musculus GNSlc37a2 PE1 SV1	14	17	21	12	15	10	17	12	0.705882353	0.115526941
Nucleoprotein TPR OSMus musculus GNTpr PE1 SV1	37	35	33	16	20	19	35	19	0.542857143	0.000562004
60S ribosomal protein L11 OSMus musculus GNRpl11 PE1 SV4	10	13	9	13	17	14	10	14	1.4	0.078224885
Vesicle-associated membrane protein-associated protein B OSMus musculus GNVapb PE1 SV3	7	15	11	13	14	6	11	13	1.181818182	1
Ras GTPase-activating-like protein IQGAP2 OSMus musculus GNIqgap2 PE1 SV2	5	14	13	11	8	7	13	8	0.615384615	0.552889434
Lysozyme C-1 OSMus musculus GNLyz1 PE1 SV1	0	11	8	5	5	2	8	5	0.625	0.533880899
Hsp90 co-chaperone Cdc37 OSMus musculus GNCdc37 PE1 SV1	14	11	14	10	10	10	14	10	0.714285714	0.039941968
Cytochrome c oxidase subunit 5B, mitochondrial OSMus musculus GNCox5b PE1 SV1	8	20	14	14	9	7	14	9	0.642857143	0.37832703
Dynamin-1-like protein OSMus musculus GNDnm1l PE1 SV2	8	18	25	14	12	17	18	14	0.777777778	0.631431472
Eukaryotic translation initiation factor 1 OSMus musculus GNEif1 PE1 SV2	16	21	18	17	18	13	18	17	0.944444444	0.330460115
SH3 domain-binding glutamic acid-rich-like protein 3 OSMus musculus GNSh3bgrl3 PE1 SV1	18	12	10	11	10	9	12	10	0.833333333	0.248820914
Protein canopy homolog 2 OSMus musculus GNCnpy2 PE1 SV1	13	20	19	11	18	14	19	14	0.736842105	0.371234344
Cytochrome b5 OSMus musculus GNCyb5a PE1 SV2	14	14	15	11	9	13	14	11	0.785714286	0.050150889
Cation-independent mannose-6-phosphate receptor OSMus musculus GNIgf2r PE1 SV1	8	22	21	14	9	8	21	9	0.428571429	0.243362915
Lysosomal Pro-X carboxypeptidase OSMus musculus GNPrcp PE1 SV2	8	21	19	12	16	9	19	12	0.631578947	0.462897046
RNA binding motif protein, X-linked-like-1 OSMus musculus GNRbmxl1 PE1 SV1	20	12	17	6	7	8	17	7	0.411764706	0.017797405
Clathrin light chain A OSMus musculus GNClta PE1 SV2	12	10	7	8	11	7	10	8	0.8	0.623957907
Peptidyl-prolyl cis-trans isomerase FKBP2 OSMus musculus GNFkbp2 PE1 SV1	16	21	14	11	10	14	16	11	0.6875	0.090733172
DNA replication licensing factor MCM3 OSMus musculus GNMcm3 PE1 SV2	18	20	16	14	14	9	18	14	0.777777778	0.049071933
26S proteasome non-ATPase regulatory subunit 6 OSMus musculus GNPsmd6 PE1 SV1	8	14	22	10	12	16	14	12	0.857142857	0.6745185
Histone H1.4 OSMus musculus GNHist1h1e PE1 SV2	19	13	29	11	16	16	19	16	0.842105263	0.292614672
Acyl-coenzyme A thioesterase 9, mitochondrial OSMus musculus GNAcot9 PE1 SV1	12	23	15	11	12	14	15	12	0.8	0.271410781
Drebrin-like protein OSMus musculus GNDbnl PE1 SV2	23	14	14	13	11	7	14	11	0.785714286	0.127910233
Lamin-B2 OSMus musculus GNLmnb2 PE1 SV2	22	20	14	14	8	13	20	13	0.65	0.082479775
Poly ADP-ribose polymerase 1 OSMus musculus GNParp1 PE1 SV3	16	25	13	6	8	8	16	8	0.5	0.043717926
Twinfilin-1 OSMus musculus GNTwf1 PE1 SV2	17	15	15	12	11	9	15	11	0.733333333	0.010636628
60S ribosomal protein L22 OSMus musculus GNRpl22 PE1 SV2	12	14	19	19	18	21	14	19	1.357142857	0.127749343
Protein S100-A11 OSMus musculus GNS100a11 PE1 SV1	14	19	15	12	10	10	15	10	0.666666667	0.032900811
6-phosphogluconolactonase OSMus musculus GNPgls PE1 SV1	16	19	21	18	14	15	19	15	0.789473684	0.1868218
Rabankyrin-5 OSMus musculus GNAnkfy1 PE1 SV2	11	17	19	15	7	11	17	11	0.647058824	0.234100627
Rho guanine nucleotide exchange factor 2 OSMus musculus GNArhgef2 PE1 SV4	4	22	21	14	10	9	21	10	0.476190476	0.482651398
Arylsulfatase B OSMus musculus GNArsb PE1 SV3	7	13	9	6	11	8	9	8	0.888888889	0.590898564
ERO1-like protein alpha OSMus musculus GNEro1a PE1 SV2	8	18	20	11	15	8	18	11	0.611111111	0.397835847
Obg-like ATPase 1 OSMus musculus GNOla1 PE1 SV1	14	18	18	11	12	12	18	12	0.666666667	0.022002868
60S ribosomal protein L18a OSMus musculus GNRpl18a PE1 SV1	6	9	8	11	8	10	8	10	1.25	0.184074032
3-ketoacyl-CoA thiolase A, peroxisomal OSMus musculus GNAcaa1a PE1 SV1	18	16	18	14	15	12	18	14	0.777777778	0.029471316
Ubiquitin-conjugating enzyme E2 N OSMus musculus GNUbe2n PE1 SV1	11	17	12	8	13	7	12	8	0.666666667	0.202185643
PRA1 family protein 3 OSMus musculus GNArl6ip5 PE1 SV2	5	13	17	14	12	12	13	12	0.923076923	0.794402107
DnaJ homolog subfamily A member 1 OSMus musculus GNDnaja1 PE1 SV1	12	16	20	13	9	10	16	10	0.625	0.10986606
Proteasome subunit beta type-4 OSMus musculus GNPsmb4 PE1 SV1	15	20	15	15	12	14	15	14	0.933333333	0.1868218
Ras-related protein Rab-21 OSMus musculus GNRab21 PE1 SV4	10	19	22	12	8	16	19	12	0.631578947	0.307766471
Rho GTPase-activating protein 1 OSMus musculus GNArhgap1 PE1 SV1	5	16	11	13	12	11	11	12	1.090909091	0.701077308
Apoptosis-associated speck-like protein containing a CARD OSMus musculus GNPycard PE1 SV1	19	13	12	17	16	14	13	16	1.230769231	0.693196503
Eukaryotic translation initiation factor 3 subunit I OSMus musculus GNEif3i PE1 SV1	21	13	14	11	14	9	14	11	0.785714286	0.18356686
Hydroxymethylglutaryl-CoA lyase, mitochondrial OSMus musculus GNHmgcl PE1 SV2	9	22	26	13	11	17	22	13	0.590909091	0.381317481
D-3-phosphoglycerate dehydrogenase OSMus musculus GNPhgdh PE1 SV3	20	17	12	17	12	15	17	15	0.882352941	0.577016695
Splicing factor 1 OSMus musculus GNSf1 PE1 SV6	24	18	10	12	14	12	18	12	0.666666667	0.319569578
Phenylalanine--tRNA ligase alpha subunit OSMus musculus GNFarsa PE1 SV1	10	15	17	15	12	10	15	12	0.8	0.547332671
Thioredoxin domain-containing protein 5 OSMus musculus GNTxndc5 PE1 SV2	21	13	17	11	7	6	17	7	0.411764706	0.03136334
FYN-binding protein 1 OSMus musculus GNFyb1 PE1 SV2	19	13	13	10	7	6	13	7	0.538461538	0.034752004
Basic leucine zipper and W2 domain-containing protein 1 OSMus musculus GNBzw1 PE1 SV1	9	7	12	15	8	9	9	9	1	0.638185617
Lamina-associated polypeptide 2, isoforms alpha/zeta OSMus musculus GNTmpo PE1 SV4	12	15	22	10	9	8	15	9	0.6	0.072020346
Leukotriene A-4 hydrolase OSMus musculus GNLta4h PE1 SV4	12	18	9	11	13	9	12	11	0.916666667	0.526545113
Microtubule-associated protein RP/EB family member 1 OSMus musculus GNMapre1 PE1 SV3	12	11	8	8	10	9	11	9	0.818181818	0.373900966
Nucleolar protein 56 OSMus musculus GNNop56 PE1 SV2	9	23	17	14	9	12	17	12	0.705882353	0.339589089
Lysosomal acid phosphatase OSMus musculus GNAcp2 PE1 SV2	8	19	20	6	8	8	19	8	0.421052632	0.099546021
Eukaryotic translation initiation factor 3 subunit D OSMus musculus GNEif3d PE1 SV2	10	16	13	6	11	7	13	7	0.538461538	0.096341076
Serine/arginine-rich splicing factor 7 OSMus musculus GNSrsf7 PE1 SV1	15	10	15	11	12	7	15	11	0.733333333	0.214383973
Eukaryotic translation initiation factor 3 subunit H OSMus musculus GNEif3h PE1 SV1	9	17	14	9	13	9	14	9	0.642857143	0.326819003
Histidine triad nucleotide-binding protein 1 OSMus musculus GNHint1 PE1 SV3	4	11	14	10	8	5	11	8	0.727272727	0.577165723
Vesicular integral-membrane protein VIP36 OSMus musculus GNLman2 PE1 SV2	15	11	24	7	9	4	15	7	0.466666667	0.07172333
Lon protease homolog, mitochondrial OSMus musculus GNLonp1 PE1 SV2	11	15	12	10	15	11	12	11	0.916666667	0.74886845
Dual specificity mitogen-activated protein kinase kinase 1 OSMus musculus GNMap2k1 PE1 SV2	18	16	9	10	9	6	16	9	0.5625	0.11447719
Rho-related GTP-binding protein RhoG OSMus musculus GNRhog PE1 SV1	11	16	12	13	15	13	12	13	1.083333333	0.709597261
SUMO-activating enzyme subunit 1 OSMus musculus GNSae1 PE1 SV1	16	15	11	5	13	12	15	12	0.8	0.245801952
Acyl-CoA-binding protein OSMus musculus GNDbi PE1 SV2	12	15	17	11	12	7	15	11	0.733333333	0.091260244
Calcium-binding mitochondrial carrier protein SCaMC-1 OSMus musculus GNSlc25a24 PE1 SV1	12	17	11	8	14	7	12	8	0.666666667	0.270144222
AP-1 complex subunit gamma-1 OSMus musculus GNAp1g1 PE1 SV3	6	14	19	13	11	10	14	11	0.785714286	0.690188453
DNA damage-binding protein 1 OSMus musculus GNDdb1 PE1 SV2	4	13	14	9	7	9	13	9	0.692307692	0.571467387
Ezrin OSMus musculus GNEzr PE1 SV3	17	16	18	9	7	10	17	9	0.529411765	0.001384938
E3 SUMO-protein ligase RanBP2 OSMus musculus GNRanbp2 PE1 SV2	12	19	23	5	4	9	19	5	0.263157895	0.027999388
C-1-tetrahydrofolate synthase, cytoplasmic OSMus musculus GNMthfd1 PE1 SV4	10	9	11	14	7	10	10	10	1	0.882028194
Eukaryotic translation initiation factor 4B OSMus musculus GNEif4b PE1 SV1	21	19	12	10	8	13	19	10	0.526315789	0.086251352
Lupus La protein homolog OSMus musculus GNSsb PE1 SV1	8	15	16	11	10	8	15	10	0.666666667	0.279439643
NADP transhydrogenase, mitochondrial OSMus musculus GNNnt PE1 SV2	3	17	28	10	14	13	17	13	0.764705882	0.643329963
60S ribosomal protein L27a OSMus musculus GNRpl27a PE1 SV5	11	17	26	8	12	6	17	8	0.470588235	0.118141941
Succinate--CoA ligase ADP/GDP-forming subunit alpha, mitochondrial OSMus musculus GNSuclg1 PE1 SV4	8	14	11	12	9	14	11	12	1.090909091	0.782754268
UTP--glucose-1-phosphate uridylyltransferase OSMus musculus GNUgp2 PE1 SV3	13	8	12	7	5	3	12	5	0.416666667	0.035070144
Eukaryotic peptide chain release factor subunit 1 OSMus musculus GNEtf1 PE1 SV4	16	17	19	11	10	8	17	10	0.588235294	0.003552295
Mitogen-activated protein kinase 1 OSMus musculus GNMapk1 PE1 SV3	8	17	13	12	13	6	13	12	0.923076923	0.530177648
Mitochondrial carrier homolog 2 OSMus musculus GNMtch2 PE1 SV1	8	17	21	9	12	9	17	9	0.529411765	0.25050468
NADH dehydrogenase ubiquinone flavoprotein 1, mitochondrial OSMus musculus GNNdufv1 PE1 SV1	13	15	10	11	9	9	13	9	0.692307692	0.133801416
Protein SET OSMus musculus GNSet PE1 SV1	19	22	19	10	14	10	19	10	0.526315789	0.006516146
U1 small nuclear ribonucleoprotein 70 kDa OSMus musculus GNSnrnp70 PE1 SV2	17	10	9	9	10	8	10	9	0.9	0.30988169
Transmembrane emp24 domain-containing protein 9 OSMus musculus GNTmed9 PE1 SV2	7	9	17	11	10	8	9	10	1.111111111	0.696526403
Erlin-2 OSMus musculus GNErlin2 PE1 SV1	11	10	19	8	15	12	11	12	1.090909091	0.658428878
Myotrophin OSMus musculus GNMtpn PE1 SV2	8	11	8	12	10	12	8	12	1.5	0.124170236
Na/H exchange regulatory cofactor NHE-RF1 OSMus musculus GNSlc9a3r1 PE1 SV3	12	14	13	9	7	9	13	9	0.692307692	0.006122257
Astrocytic phosphoprotein PEA-15 OSMus musculus GNPea15 PE1 SV1	13	14	14	14	13	9	14	13	0.928571429	0.34649037
CD166 antigen OSMus musculus GNAlcam PE1 SV3	18	19	21	9	11	10	19	10	0.526315789	0.000898386
Src kinase-associated phosphoprotein 2 OSMus musculus GNSkap2 PE1 SV2	16	13	9	9	7	9	13	9	0.692307692	0.112179643
Ubiquitin-conjugating enzyme E2 variant 1 OSMus musculus GNUbe2v1 PE1 SV1	8	10	14	10	13	11	10	11	1.1	0.752314815
Vacuolar protein sorting-associated protein 13C OSMus musculus GNVps13c PE1 SV2	3	19	14	8	6	5	14	6	0.428571429	0.303831498
Monofunctional C1-tetrahydrofolate synthase, mitochondrial OSMus musculus GNMthfd1l PE1 SV2	4	8	14	11	9	9	8	9	1.125	0.754169216
NSFL1 cofactor p47 OSMus musculus GNNsfl1c PE1 SV1	13	21	13	14	13	10	13	13	1	0.318060148
1-phosphatidylinositol 4,5-bisphosphate phosphodiesterase gamma-2 OSMus musculus GNPlcg2 PE1 SV1	8	18	17	10	12	8	17	10	0.588235294	0.269443371
60S ribosomal protein L15 OSMus musculus GNRpl15 PE2 SV4	7	7	8	8	7	8	7	8	1.142857143	0.518518519
60S ribosomal protein L18 OSMus musculus GNRpl18 PE1 SV3	12	7	18	9	10	7	12	9	0.75	0.328783115
Succinate--CoA ligase ADP-forming subunit beta, mitochondrial OSMus musculus GNSucla2 PE1 SV2	11	13	9	8	8	7	11	8	0.727272727	0.050150889
Phenylalanine--tRNA ligase beta subunit OSMus musculus GNFarsb PE1 SV2	10	11	18	11	11	9	11	11	1	0.363596781
Transmembrane protein 43 OSMus musculus GNTmem43 PE1 SV1	7	21	29	8	7	7	21	7	0.333333333	0.144172814
ADP-ribosylation factor-like protein 8B OSMus musculus GNArl8b PE1 SV1	0	12	8	7	10	8	8	8	1	0.670498153
3-hydroxyacyl-CoA dehydrogenase type-2 OSMus musculus GNHsd17b10 PE1 SV4	13	8	11	15	17	11	11	15	1.363636364	0.183868741
RNA-binding protein Raly OSMus musculus GNRaly PE1 SV3	15	14	10	7	10	9	14	9	0.642857143	0.069933989
Ran-specific GTPase-activating protein OSMus musculus GNRanbp1 PE1 SV2	16	18	13	9	6	6	16	6	0.375	0.007966202
60S ribosomal protein L23 OSMus musculus GNRpl23 PE1 SV1	8	11	20	14	13	12	11	13	1.181818182	1
40S ribosomal protein S9 OSMus musculus GNRps9 PE1 SV3	7	5	13	6	10	10	7	10	1.428571429	0.909326718
Pregnancy zone protein OSMus musculus GNPzp PE1 SV3	0	6	6	7	7	8	6	7	1.166666667	0.175523369
Neutrophil cytosol factor 2 OSMus musculus GNNcf2 PE1 SV1	6	9	8	16	9	6	8	9	1.125	0.436974927
Serum paraoxonase/lactonase 3 OSMus musculus GNPon3 PE1 SV2	11	12	16	17	10	15	12	15	1.25	0.718259942
Protein transport protein Sec31A OSMus musculus GNSec31a PE1 SV2	14	8	9	11	8	9	9	9	1	0.651958696
Macrophage migration inhibitory factor OSMus musculus GNMif PE1 SV2	13	15	19	14	11	13	15	13	0.866666667	0.202837083
Alcohol dehydrogenase class-3 OSMus musculus GNAdh5 PE1 SV3	11	17	12	9	7	7	12	7	0.583333333	0.045307461
Dehydrogenase/reductase SDR family member 1 OSMus musculus GNDhrs1 PE1 SV1	9	14	11	14	17	14	11	14	1.272727273	0.106166461
Deoxyribonuclease-2-alpha OSMus musculus GNDnase2 PE1 SV1	6	18	11	9	6	4	11	6	0.545454545	0.230199641
Glycylpeptide N-tetradecanoyltransferase 1 OSMus musculus GNNmt1 PE1 SV1	7	8	9	14	10	9	8	10	1.25	0.140065985
40S ribosomal protein S25 OSMus musculus GNRps25 PE1 SV1	11	13	20	11	12	10	13	11	0.846153846	0.258905839
tRNA-splicing ligase RtcB homolog OSMus musculus GNRtcb PE1 SV1	15	13	12	6	10	6	13	6	0.461538462	0.019890757
Phosphoserine aminotransferase OSMus musculus GNPsat1 PE1 SV1	12	9	10	13	9	6	10	9	0.9	0.6745185
Lysine--tRNA ligase OSMus musculus GNKars PE1 SV1	11	15	9	6	7	9	11	7	0.636363636	0.092921563
Annexin A11 OSMus musculus GNAnxa11 PE1 SV2	18	13	9	9	8	11	13	9	0.692307692	0.219306924
Caspase-1 OSMus musculus GNCasp1 PE1 SV1	13	18	14	8	8	12	14	8	0.571428571	0.049071933
DNA replication licensing factor MCM4 OSMus musculus GNMcm4 PE1 SV1	7	10	16	9	12	6	10	9	0.9	0.561438044
Ras-related protein Rab-1B OSMus musculus GNRab1b PE1 SV1	12	8	9	11	12	10	9	11	1.222222222	0.373900966
Protein transport protein Sec23B OSMus musculus GNSec23b PE1 SV1	6	17	24	14	14	6	17	14	0.823529412	0.501925253
Tapasin OSMus musculus GNTapbp PE1 SV2	9	12	18	10	10	9	12	10	0.833333333	0.279439643
V-type proton ATPase subunit F OSMus musculus GNAtp6v1f PE1 SV2	13	15	18	9	7	11	15	9	0.6	0.02696532
V-type proton ATPase subunit S1 OSMus musculus GNAtp6ap1 PE1 SV1	0	4	7	3	2	0	4	2	0.5	0.41686553
Ferritin light chain 1 OSMus musculus GNFtl1 PE1 SV2	59	74	62	32	34	32	62	32	0.516129032	0.002213128
rRNA 2'-O-methyltransferase fibrillarin OSMus musculus GNFbl PE1 SV2	5	19	19	7	7	9	19	7	0.368421053	0.230199641
60S ribosomal protein L28 OSMus musculus GNRpl28 PE1 SV2	11	4	9	6	4	2	9	4	0.444444444	0.168188551
Tyrosine--tRNA ligase, cytoplasmic OSMus musculus GNYars PE1 SV3	10	16	5	8	5	9	10	8	0.8	0.427339744
Ubiquitin-like modifier-activating enzyme ATG7 OSMus musculus GNAtg7 PE1 SV1	4	26	16	13	8	10	16	10	0.625	0.486132836
Complement C3 OSMus musculus GNC3 PE1 SV3	8	8	12	6	5	7	8	6	0.75	0.083474038
Protein-tyrosine kinase 2-beta OSMus musculus GNPtk2b PE1 SV2	6	10	11	12	13	10	10	12	1.2	0.205106455
Galactocerebrosidase OSMus musculus GNGalc PE1 SV2	7	13	12	7	8	11	12	8	0.666666667	0.41686553
Glutaminase kidney isoform, mitochondrial OSMus musculus GNGls PE1 SV1	12	22	13	10	11	8	13	10	0.769230769	0.143163793
NAD-dependent malic enzyme, mitochondrial OSMus musculus GNMe2 PE1 SV1	9	8	10	15	6	9	9	9	1	0.730640494
Serine-threonine kinase receptor-associated protein OSMus musculus GNStrap PE1 SV2	9	15	17	9	8	7	15	8	0.533333333	0.083646808
Core histone macro-H2A.1 OSMus musculus GNH2afy PE1 SV3	8	15	27	6	2	7	15	6	0.4	0.112533026
Calpain-1 catalytic subunit OSMus musculus GNCapn1 PE1 SV1	4	16	17	15	7	9	16	9	0.5625	0.699415741
Monocyte differentiation antigen CD14 OSMus musculus GNCd14 PE1 SV1	6	16	21	13	10	10	16	10	0.625	0.501899393
Coagulation factor XIII A chain OSMus musculus GNF13a1 PE1 SV3	5	11	8	11	10	10	8	10	1.25	0.256434965
tRNA cytosine34-C5-methyltransferase OSMus musculus GNNsun2 PE1 SV2	11	15	12	6	11	11	12	11	0.916666667	0.180077069
ER membrane protein complex subunit 1 OSMus musculus GNEmc1 PE1 SV1	2	17	23	7	12	8	17	8	0.470588235	0.480171159
Acylamino-acid-releasing enzyme OSMus musculus GNApeh PE1 SV3	7	2	3	15	16	12	3	15	5	0.006019927
Cytosol aminopeptidase OSMus musculus GNLap3 PE1 SV3	11	13	12	11	11	10	12	11	0.916666667	0.116116524
Heterogeneous nuclear ribonucleoprotein A1 OSMus musculus GNHnrnpa1 PE1 SV2	49	50	38	25	30	23	49	25	0.510204082	0.010833266
Amine oxidase flavin-containing A OSMus musculus GNMaoa PE1 SV3	4	20	27	8	6	4	20	6	0.3	0.186323899
Asparagine synthetase glutamine-hydrolyzing OSMus musculus GNAsns PE1 SV3	9	13	16	13	9	10	13	10	0.769230769	0.443938889
CD5 antigen-like OSMus musculus GNCd5l PE1 SV3	17	16	16	7	9	10	16	9	0.5625	0.001244101
40S ribosomal protein S3a OSMus musculus GNRps3a PE1 SV3	46	40	47	26	23	22	46	23	0.5	0.001158554
NADH dehydrogenase ubiquinone 1 alpha subcomplex subunit 10, mitochondrial OSMus musculus GNNdufa10 PE1 SV1	13	14	12	11	10	9	13	10	0.769230769	0.021311641
N-acylglucosamine 2-epimerase OSMus musculus GNRenbp PE1 SV3	7	11	12	10	10	11	11	10	0.909090909	0.841595822
SH3 domain-binding glutamic acid-rich-like protein OSMus musculus GNSh3bgrl PE1 SV1	21	13	11	4	4	3	13	4	0.307692308	0.021058987
Tyrosine-protein phosphatase non-receptor type substrate 1 OSMus musculus GNSirpa PE1 SV1	9	13	11	8	10	11	11	10	0.909090909	0.410720134
Ubiquitin-associated protein 2-like OSMus musculus GNUbap2l PE1 SV1	20	14	14	9	10	11	14	10	0.714285714	0.04490879
V-type proton ATPase subunit G 1 OSMus musculus GNAtp6v1g1 PE1 SV3	10	17	19	14	10	18	17	14	0.823529412	0.72807179
Serine/arginine-rich splicing factor 2 OSMus musculus GNSrsf2 PE1 SV4	19	18	17	9	10	9	18	9	0.5	0.00020204
Casein kinase II subunit alpha OSMus musculus GNCsnk2a1 PE1 SV2	11	10	10	6	5	4	10	5	0.5	0.001323897
Nodal modulator 1 OSMus musculus GNNomo1 PE1 SV1	6	12	20	9	7	8	12	8	0.666666667	0.318172286
Ras-related protein Rab-32 OSMus musculus GNRab32 PE1 SV3	4	14	21	10	11	12	14	11	0.785714286	0.70776691
Glutamine--tRNA ligase OSMus musculus GNQars PE1 SV1	6	13	11	14	14	14	11	14	1.272727273	0.127046393
Protein S100-A6 OSMus musculus GNS100a6 PE1 SV3	4	4	4	4	5	6	4	5	1.25	0.158302423
Tubulin beta-2B chain OSMus musculus GNTubb2b PE1 SV1	14	12	16	11	11	7	14	11	0.785714286	0.069933989
Branched-chain-amino-acid aminotransferase, mitochondrial OSMus musculus GNBcat2 PE1 SV2	8	15	19	9	7	10	15	9	0.6	0.184849145
Eukaryotic translation initiation factor 3 subunit F OSMus musculus GNEif3f PE1 SV2	19	12	16	9	10	7	16	9	0.5625	0.033992128
Protein kinase C and casein kinase substrate in neurons protein 2 OSMus musculus GNPacsin2 PE1 SV1	12	8	5	9	10	9	8	9	1.125	0.651958696
26S proteasome non-ATPase regulatory subunit 7 OSMus musculus GNPsmd7 PE1 SV2	12	13	7	13	14	10	12	13	1.083333333	0.492923177
Importin-7 OSMus musculus GNIpo7 PE1 SV2	2	21	21	8	10	9	21	9	0.428571429	0.423260242
Desmoplakin OSMus musculus GNDsp PE1 SV1	48	0	0	0	0	0	0	0	#DIV/0!	0.373900966
Calcium-binding protein 39 OSMus musculus GNCab39 PE1 SV2	5	10	8	5	8	9	8	8	1	0.868273624
Proteasome activator complex subunit 3 OSMus musculus GNPsme3 PE1 SV1	5	16	13	8	8	9	13	8	0.615384615	0.414702167
Ran GTPase-activating protein 1 OSMus musculus GNRangap1 PE1 SV2	13	13	10	9	10	7	13	9	0.692307692	0.066766545
Protein SGT1 homolog OSMus musculus GNSugt1 PE1 SV3	15	13	14	10	5	9	14	9	0.642857143	0.021311641
Signal peptidase complex subunit 2 OSMus musculus GNSpcs2 PE1 SV1	5	11	17	9	8	9	11	9	0.818181818	0.539276084
Thyroid hormone receptor-associated protein 3 OSMus musculus GNThrap3 PE1 SV1	15	14	10	6	5	6	14	6	0.428571429	0.00937485
Vacuolar protein sorting-associated protein 29 OSMus musculus GNVps29 PE1 SV1	9	7	10	8	10	6	9	8	0.888888889	0.670179973
Beta-actin-like protein 2 OSMus musculus GNActbl2 PE1 SV1	12	10	8	0	0	6	10	0	0	0.025721421
Keratin, type II cytoskeletal 2 epidermal OSMus musculus GNKrt2 PE1 SV1	35	6	10	4	5	0	10	4	0.4	0.202783955
Apolipoprotein E OSMus musculus GNApoe PE1 SV2	9	12	11	11	7	8	11	8	0.727272727	0.25081536
Phosphoglucomutase-1 OSMus musculus GNPgm1 PE1 SV4	7	15	16	13	9	6	15	9	0.6	0.394348283
RuvB-like 2 OSMus musculus GNRuvbl2 PE1 SV3	8	11	13	7	9	7	11	7	0.636363636	0.133801416
Sulfidequinone oxidoreductase, mitochondrial OSMus musculus GNSqor PE1 SV3	6	15	16	9	8	9	15	9	0.6	0.315388073
Rho guanine nucleotide exchange factor 1 OSMus musculus GNArhgef1 PE1 SV2	12	12	12	11	7	7	12	7	0.583333333	0.051374431
Catechol O-methyltransferase OSMus musculus GNComt PE1 SV2	11	14	15	13	15	7	14	13	0.928571429	0.568728449
Gamma-glutamyl hydrolase OSMus musculus GNGgh PE1 SV2	9	12	13	9	7	8	12	8	0.666666667	0.066766545
H-2 class I histocompatibility antigen, K-B alpha chain OSMus musculus GNH2-K1 PE1 SV1	8	8	11	2	4	6	8	4	0.5	0.030694546
NADH dehydrogenase ubiquinone 1 alpha subcomplex subunit 9, mitochondrial OSMus musculus GNNdufa9 PE1 SV2	6	15	21	4	7	5	15	5	0.333333333	0.123129157
Nucleobindin-2 OSMus musculus GNNucb2 PE1 SV2	12	14	17	7	13	9	14	9	0.642857143	0.110677878
UV excision repair protein RAD23 homolog B OSMus musculus GNRad23b PE1 SV2	10	9	14	13	11	6	10	11	1.1	0.718259942
Septin-11 OSMus musculus GNSept11 PE1 SV4	12	15	11	9	9	7	12	9	0.75	0.034415859
Serine/arginine-rich splicing factor 6 OSMus musculus GNSrsf6 PE1 SV1	16	12	10	4	4	7	12	4	0.333333333	0.019416074
Apoptosis-inducing factor 1, mitochondrial OSMus musculus GNAifm1 PE1 SV1	10	11	13	5	9	9	11	9	0.818181818	0.08351989
Rho guanine nucleotide exchange factor 7 OSMus musculus GNArhgef7 PE1 SV2	13	19	9	5	6	10	13	6	0.461538462	0.112124326
Glycerol-3-phosphate dehydrogenase, mitochondrial OSMus musculus GNGpd2 PE1 SV2	10	12	12	6	12	4	12	6	0.5	0.184074032
Ras-related protein Rab-10 OSMus musculus GNRab10 PE1 SV1	5	10	12	8	7	8	10	8	0.8	0.561438044
Rho GTPase-activating protein 17 OSMus musculus GNArhgap17 PE1 SV1	10	10	15	13	8	6	10	8	0.8	0.373900966
Translocon-associated protein subunit delta OSMus musculus GNSsr4 PE1 SV1	8	17	17	10	10	9	17	10	0.588235294	0.224449238
Tryptophan--tRNA ligase, cytoplasmic OSMus musculus GNWars PE1 SV2	14	9	11	9	7	8	11	8	0.727272727	0.099981967
Protein disulfide-isomerase TMX3 OSMus musculus GNTmx3 PE1 SV2	11	11	15	7	5	7	11	7	0.636363636	0.015799848
Protein VAC14 homolog OSMus musculus GNVac14 PE1 SV1	5	12	13	15	10	9	12	10	0.833333333	0.691761301
Wiskott-Aldrich syndrome protein family member 2 OSMus musculus GNWasf2 PE1 SV1	8	18	10	12	13	9	10	12	1.2	0.848992502
Probable ubiquitin carboxyl-terminal hydrolase FAF-X OSMus musculus GNUsp9x PE1 SV2	0	14	10	10	10	7	10	10	1	0.826800128
CAAX prenyl protease 1 homolog OSMus musculus GNZmpste24 PE1 SV2	4	11	15	11	11	8	11	11	1	1
Golgi resident protein GCP60 OSMus musculus GNAcbd3 PE1 SV3	14	15	14	9	15	8	14	9	0.642857143	0.172593857
Importin subunit alpha-4 OSMus musculus GNKpna3 PE1 SV1	10	15	9	4	9	7	10	7	0.7	0.11881533
Platelet-activating factor acetylhydrolase IB subunit alpha OSMus musculus GNPafah1b1 PE1 SV2	14	10	9	7	11	5	10	7	0.7	0.226324837
Proteasome subunit beta type-8 OSMus musculus GNPsmb8 PE1 SV2	7	13	10	13	10	10	10	10	1	0.643329963
Ras-related protein Rab-6A OSMus musculus GNRab6a PE1 SV4	4	8	6	5	5	10	6	5	0.833333333	0.758802361
Small nuclear ribonucleoprotein-associated protein B OSMus musculus GNSnrpb PE1 SV1	9	9	9	7	5	6	9	6	0.666666667	0.006533376
Solute carrier family 35 member F6 OSMus musculus GNSlc35f6 PE1 SV1	5	16	16	10	9	15	16	10	0.625	0.81971768
Tubulin-specific chaperone A OSMus musculus GNTbca PE1 SV3	14	12	11	11	11	10	12	11	0.916666667	0.151834543
Enhancer of rudimentary homolog OSMus musculus GNErh PE1 SV1	13	8	12	2	7	9	12	7	0.583333333	0.124879826
Complement C4-B OSMus musculus GNC4b PE1 SV3	4	7	0	0	8	5	4	5	1.25	0.839799276
Costars family protein ABRACL OSMus musculus GNAbracl PE1 SV1	11	18	12	13	14	13	12	13	1.083333333	0.887465425
ATPase Asna1 OSMus musculus GNAsna1 PE1 SV2	8	16	7	6	9	9	8	9	1.125	0.482651398
Peptidyl-prolyl cis-trans isomerase FKBP4 OSMus musculus GNFkbp4 PE1 SV5	12	8	12	5	6	7	12	6	0.5	0.032532525
Propionyl-CoA carboxylase beta chain, mitochondrial OSMus musculus GNPccb PE1 SV2	5	19	8	10	12	6	8	10	1.25	0.786634491
Cysteine--tRNA ligase, cytoplasmic OSMus musculus GNCars PE1 SV2	8	10	10	9	10	9	10	9	0.9	1
Protein 4.1 OSMus musculus GNEpb41 PE1 SV2	0	5	7	13	13	16	5	13	2.6	0.012348477
Charged multivesicular body protein 4b OSMus musculus GNChmp4b PE1 SV2	11	13	13	10	9	6	13	9	0.692307692	0.04365947
Formin-binding protein 1 OSMus musculus GNFnbp1 PE1 SV2	14	10	8	8	4	7	10	7	0.7	0.112179643
Farnesyl pyrophosphate synthase OSMus musculus GNFdps PE1 SV1	6	14	10	9	10	10	10	10	1	0.893310255
Glutathione S-transferase omega-1 OSMus musculus GNGsto1 PE1 SV2	9	10	11	11	10	9	10	10	1	1
Heterogeneous nuclear ribonucleoprotein U-like protein 1 OSMus musculus GNHnrnpul1 PE1 SV1	13	12	10	4	4	5	12	4	0.333333333	0.001473119
NHL repeat-containing protein 3 OSMus musculus GNNhlrc3 PE1 SV1	10	12	7	8	9	9	10	9	0.9	0.539079574
Propionyl-CoA carboxylase alpha chain, mitochondrial OSMus musculus GNPcca PE1 SV2	9	4	10	5	4	7	9	5	0.555555556	0.319569578
Ras-related protein Rab-31 OSMus musculus GNRab31 PE1 SV1	7	17	14	5	11	3	14	5	0.357142857	0.172244428
Syntaxin-12 OSMus musculus GNStx12 PE1 SV1	7	12	14	9	14	9	12	9	0.75	0.906553929
Serine/threonine-protein kinase TAO3 OSMus musculus GNTaok3 PE1 SV2	10	11	10	5	6	2	10	5	0.5	0.008580919
Protein unc-93 homolog B1 OSMus musculus GNUnc93b1 PE1 SV2	10	12	19	4	6	6	12	6	0.5	0.041268714
Ubiquitin-conjugating enzyme E2 D3 OSMus musculus GNUbe2d3 PE1 SV1	4	8	13	10	8	5	8	8	1	0.834019204
Eukaryotic peptide chain release factor GTP-binding subunit ERF3A OSMus musculus GNGspt1 PE1 SV2	8	10	14	8	9	9	10	9	0.9	0.327634899
Glutaredoxin-1 OSMus musculus GNGlrx PE1 SV3	6	10	13	13	13	12	10	13	1.3	0.218071384
Hepatoma-derived growth factor OSMus musculus GNHdgf PE1 SV2	13	7	6	3	5	8	7	5	0.714285714	0.272935178
Heme oxygenase 2 OSMus musculus GNHmox2 PE1 SV1	12	22	15	9	8	6	15	8	0.533333333	0.048630234
Kinesin light chain 1 OSMus musculus GNKlc1 PE1 SV3	14	13	10	7	5	8	13	7	0.538461538	0.019082054
Molybdenum cofactor sulfurase OSMus musculus GNMocos PE1 SV1	8	12	14	7	5	8	12	7	0.583333333	0.077120173
ATP-dependent 6-phosphofructokinase, liver type OSMus musculus GNPfkl PE1 SV4	5	16	18	10	13	10	16	10	0.625	0.656045012
RNA-binding protein 14 OSMus musculus GNRbm14 PE1 SV1	11	11	8	7	12	9	11	9	0.818181818	0.724658636
Abl interactor 1 OSMus musculus GNAbi1 PE1 SV3	15	12	8	8	7	7	12	7	0.583333333	0.102620156
Very long-chain specific acyl-CoA dehydrogenase, mitochondrial OSMus musculus GNAcadvl PE1 SV3	9	14	17	4	6	8	14	6	0.428571429	0.047983364
Pro-cathepsin H OSMus musculus GNCtsh PE1 SV2	10	16	11	10	5	4	11	5	0.454545455	0.084227281
Eukaryotic translation initiation factor 3 subunit G OSMus musculus GNEif3g PE1 SV2	12	10	6	9	12	4	10	9	0.9	0.74964673
Constitutive coactivator of PPAR-gamma-like protein 1 OSMus musculus GNFAM120A PE1 SV2	6	12	19	8	7	4	12	7	0.583333333	0.202837083
GrpE protein homolog 1, mitochondrial OSMus musculus GNGrpel1 PE1 SV1	9	14	9	7	8	13	9	8	0.888888889	0.621308295
Heat shock protein 105 kDa OSMus musculus GNHsph1 PE1 SV2	12	16	2	8	8	5	12	8	0.666666667	0.52213561
Phosphatidylinositol 5-phosphate 4-kinase type-2 alpha OSMus musculus GNPip4k2a PE1 SV1	4	5	3	2	3	0	4	2	0.5	0.091260244
Nucleolar protein 58 OSMus musculus GNNop58 PE1 SV1	7	19	15	7	8	6	15	7	0.466666667	0.135611826
Phosphatidylinositol 4-kinase type 2-alpha OSMus musculus GNPi4k2a PE1 SV1	4	17	18	4	6	7	17	6	0.352941176	0.185711812
Phosphatidylinositol 3,4,5-trisphosphate 5-phosphatase 1 OSMus musculus GNInpp5d PE1 SV2	7	12	9	7	8	2	9	7	0.777777778	0.194775033
Ragulator complex protein LAMTOR5 OSMus musculus GNLamtor5 PE1 SV1	10	12	21	8	12	12	12	12	1	0.370323241
Tyrosine-protein kinase Lyn OSMus musculus GNLyn PE1 SV4	4	14	13	5	9	7	13	7	0.538461538	0.380245766
UBX domain-containing protein 1 OSMus musculus GNUbxn1 PE1 SV1	7	10	8	7	10	8	8	8	1	1
Vesicle-associated membrane protein 8 OSMus musculus GNVamp8 PE1 SV1	7	14	15	10	8	14	14	10	0.714285714	0.686764671
Serine/arginine repetitive matrix protein 2 OSMus musculus GNSrrm2 PE1 SV3	14	11	8	3	7	11	11	7	0.636363636	0.238108312
AFG3-like protein 2 OSMus musculus GNAfg3l2 PE1 SV1	6	16	13	3	6	4	13	4	0.307692308	0.076626991
Bridging integrator 2 OSMus musculus GNBin2 PE1 SV1	10	7	12	11	9	4	10	9	0.9	0.547332671
Guanine nucleotide-binding protein Gs subunit alpha isoforms short OSMus musculus GNGnas PE1 SV1	4	14	12	10	10	11	12	10	0.833333333	0.918849849
S-adenosylmethionine synthase isoform type-2 OSMus musculus GNMat2a PE1 SV2	11	13	9	8	9	6	11	8	0.727272727	0.083474038
NADH-cytochrome b5 reductase 1 OSMus musculus GNCyb5r1 PE1 SV1	4	8	18	12	8	8	8	8	1	0.886176848
Protein NipSnap homolog 3B OSMus musculus GNNipsnap3b PE1 SV1	6	11	7	6	4	5	7	5	0.714285714	0.140065985
Prolyl 4-hydroxylase subunit alpha-1 OSMus musculus GNP4ha1 PE1 SV2	12	12	16	7	8	9	12	8	0.666666667	0.021378887
SWI/SNF-related matrix-associated actin-dependent regulator of chromatin subfamily A member 5 OSMus musculus GNSmarca5 PE1 SV1	4	9	16	11	7	10	9	10	1.111111111	0.932213894
Sodium/potassium-transporting ATPase subunit beta-3 OSMus musculus GNAtp1b3 PE1 SV1	4	9	11	11	8	8	9	8	0.888888889	0.687331869
Glutathione reductase, mitochondrial OSMus musculus GNGsr PE1 SV3	12	13	12	4	8	10	12	8	0.666666667	0.049542753
Hippocalcin-like protein 1 OSMus musculus GNHpcal1 PE1 SV2	7	11	10	5	10	4	10	5	0.5	0.246363508
Calpastatin OSMus musculus GNCast PE1 SV2	24	16	12	6	6	5	16	6	0.375	0.030144041
Protein ERGIC-53 OSMus musculus GNLman1 PE1 SV1	8	13	18	5	6	4	13	5	0.384615385	0.053125782
Ras-related protein Rab-18 OSMus musculus GNRab18 PE1 SV2	3	14	10	10	9	12	10	10	1	0.709597261
Regulator of nonsense transcripts 1 OSMus musculus GNUpf1 PE1 SV2	11	11	11	10	7	5	11	7	0.636363636	0.065108507
Splicing factor 3A subunit 3 OSMus musculus GNSf3a3 PE1 SV2	10	7	10	9	10	5	10	9	0.9	0.613011113
Small nuclear ribonucleoprotein Sm D2 OSMus musculus GNSnrpd2 PE1 SV1	10	7	17	7	4	7	10	7	0.7	0.163278986
Histidine--tRNA ligase, cytoplasmic OSMus musculus GNHars PE1 SV2	12	13	8	5	6	14	12	6	0.5	0.45565954
Torsin-1A-interacting protein 1 OSMus musculus GNTor1aip1 PE1 SV3	7	13	21	7	6	7	13	7	0.538461538	0.160477334
Splicing factor U2AF 35 kDa subunit OSMus musculus GNU2af1 PE1 SV4	7	10	13	8	13	8	10	8	0.8	0.896408312
LRP chaperone MESD OSMus musculus GNMesd PE1 SV1	9	8	4	5	5	4	8	5	0.625	0.209875071
Serine/threonine-protein phosphatase 2A 55 kDa regulatory subunit B alpha isoform OSMus musculus GNPpp2r2a PE1 SV1	12	12	9	6	11	7	12	7	0.583333333	0.175693109
Delta-1-pyrroline-5-carboxylate synthase OSMus musculus GNAldh18a1 PE1 SV2	2	17	12	11	11	10	12	11	0.916666667	0.943533442
60S ribosomal protein L13a OSMus musculus GNRpl13a PE1 SV4	8	5	3	3	0	2	5	2	0.4	0.097185185
ATP-binding cassette sub-family E member 1 OSMus musculus GNAbce1 PE1 SV1	6	11	12	7	10	9	11	9	0.818181818	0.651958696
Phosphoinositide 3-kinase adapter protein 1 OSMus musculus GNPik3ap1 PE1 SV1	9	16	10	6	10	5	10	6	0.6	0.155016211
Protein phosphatase 1 regulatory subunit 7 OSMus musculus GNPpp1r7 PE1 SV2	16	13	11	9	5	7	13	7	0.538461538	0.02696532
Sialic acid synthase OSMus musculus GNNans PE1 SV1	10	11	14	9	7	6	11	7	0.636363636	0.043814454
Transmembrane emp24 domain-containing protein 2 OSMus musculus GNTmed2 PE1 SV1	10	6	4	5	7	5	6	5	0.833333333	0.623957907
CD48 antigen OSMus musculus GNCd48 PE1 SV1	5	10	8	11	10	8	8	10	1.25	0.304558785
NADH dehydrogenase ubiquinone 1 alpha subcomplex subunit 8 OSMus musculus GNNdufa8 PE1 SV3	7	14	8	6	7	5	8	6	0.75	0.180151828
FACT complex subunit SSRP1 OSMus musculus GNSsrp1 PE1 SV2	5	13	10	5	7	7	10	7	0.7	0.28399843
WASH complex subunit 4 OSMus musculus GNWashc4 PE1 SV2	2	15	15	12	8	10	15	10	0.666666667	0.889016242
40S ribosomal protein S27 OSMus musculus GNRps27 PE1 SV3	8	4	10	6	6	3	8	6	0.75	0.313930691
E3 ubiquitin-protein ligase UBR4 OSMus musculus GNUbr4 PE1 SV1	0	6	15	6	5	0	6	5	0.833333333	0.520481837
AP-1 complex subunit mu-1 OSMus musculus GNAp1m1 PE1 SV3	4	12	12	7	3	3	12	3	0.25	0.168838109
Copine-3 OSMus musculus GNCpne3 PE1 SV2	8	16	20	9	9	11	16	9	0.5625	0.236125423
Nuclear pore complex protein Nup214 OSMus musculus GNNup214 PE1 SV2	5	4	3	2	2	0	4	2	0.5	0.039020527
Histone deacetylase 1 OSMus musculus GNHdac1 PE1 SV1	4	10	10	7	11	7	10	7	0.7	0.896408312
Ragulator complex protein LAMTOR1 OSMus musculus GNLamtor1 PE1 SV1	10	10	15	10	9	8	10	9	0.9	0.205106455
Polypyrimidine tract-binding protein 3 OSMus musculus GNPtbp3 PE1 SV1	9	13	14	10	9	9	13	9	0.692307692	0.163278986
Syntaxin-binding protein 2 OSMus musculus GNStxbp2 PE1 SV1	8	13	11	9	10	7	11	9	0.818181818	0.304558785
Mitochondrial import inner membrane translocase subunit Tim13 OSMus musculus GNTimm13 PE1 SV1	13	8	13	10	9	10	13	10	0.769230769	0.382319325
FK506-binding protein 15 OSMus musculus GNFkbp15 PE1 SV2	21	21	18	10	11	8	21	10	0.476190476	0.001493531
Bcl-2 homologous antagonist/killer OSMus musculus GNBak1 PE1 SV3	0	8	16	8	10	6	8	8	1	1
Serum albumin OSMus musculus GNAlb PE1 SV3	11	15	8	9	6	0	11	6	0.545454545	0.130238853
Coatomer subunit epsilon OSMus musculus GNCope PE1 SV3	14	9	12	9	5	4	12	5	0.416666667	0.054775256
Casein kinase II subunit beta OSMus musculus GNCsnk2b PE1 SV1	7	11	13	7	8	9	11	8	0.727272727	0.277069167
LIM and senescent cell antigen-like-containing domain protein 1 OSMus musculus GNLims1 PE1 SV3	7	10	14	3	4	6	10	4	0.4	0.053338261
2'-5'-oligoadenylate synthase 1A OSMus musculus GNOas1a PE1 SV2	3	6	13	11	8	11	6	11	1.833333333	0.441823308
60S ribosomal protein L24 OSMus musculus GNRpl24 PE1 SV2	13	8	16	13	6	9	13	9	0.692307692	0.386755805
Endoplasmic reticulum-Golgi intermediate compartment protein 1 OSMus musculus GNErgic1 PE1 SV1	2	6	16	6	7	5	6	6	1	0.659017151
Disintegrin and metalloproteinase domain-containing protein 8 OSMus musculus GNAdam8 PE1 SV3	5	13	18	5	0	2	13	2	0.153846154	0.075677115
3-hydroxyisobutyrate dehydrogenase, mitochondrial OSMus musculus GNHibadh PE1 SV1	10	13	13	8	11	6	13	8	0.615384615	0.106166461
Alkyldihydroxyacetonephosphate synthase, peroxisomal OSMus musculus GNAgps PE1 SV1	5	13	13	8	7	4	13	7	0.538461538	0.243260824
Aldose reductase-related protein 2 OSMus musculus GNAkr1b8 PE1 SV2	11	9	5	4	6	5	9	5	0.555555556	0.146911661
BRO1 domain-containing protein BROX OSMus musculus GNBrox PE1 SV1	3	10	10	7	7	9	10	7	0.7	1
Glutamate--cysteine ligase regulatory subunit OSMus musculus GNGclm PE1 SV1	6	12	11	8	7	4	11	7	0.636363636	0.206151259
Eukaryotic translation initiation factor 5 OSMus musculus GNEif5 PE1 SV1	5	7	7	8	8	8	7	8	1.142857143	0.066766545
Proteasome subunit beta type-7 OSMus musculus GNPsmb7 PE1 SV1	8	8	11	7	8	9	8	8	1	0.435330943
26S proteasome non-ATPase regulatory subunit 5 OSMus musculus GNPsmd5 PE1 SV4	8	7	11	11	4	9	8	9	1.125	0.795255008
Eukaryotic translation initiation factor 3 subunit K OSMus musculus GNEif3k PE1 SV1	5	7	8	10	9	12	7	10	1.428571429	0.042394467
Syntenin-1 OSMus musculus GNSdcbp PE1 SV1	5	12	9	7	9	8	9	8	0.888888889	0.767643915
Proteasome subunit beta type-3 OSMus musculus GNPsmb3 PE1 SV1	13	5	7	6	2	4	7	4	0.571428571	0.179487714
Ras-related C3 botulinum toxin substrate 2 OSMus musculus GNRac2 PE1 SV1	0	10	12	8	6	3	10	6	0.6	0.697330115
Hexokinase-2 OSMus musculus GNHk2 PE1 SV1	0	10	14	5	6	8	10	6	0.6	0.715299694
SUMO-activating enzyme subunit 2 OSMus musculus GNUba2 PE1 SV1	8	8	18	9	11	8	8	9	1.125	0.592991037
Structural maintenance of chromosomes protein 3 OSMus musculus GNSmc3 PE1 SV2	8	13	15	4	5	4	13	4	0.307692308	0.022030427
Syntaxin-7 OSMus musculus GNStx7 PE1 SV3	10	12	12	11	6	12	12	11	0.916666667	0.445614388
Isoleucine--tRNA ligase, mitochondrial OSMus musculus GNIars2 PE1 SV1	4	13	18	6	6	5	13	6	0.461538462	0.218071384
26S proteasome non-ATPase regulatory subunit 8 OSMus musculus GNPsmd8 PE1 SV2	3	7	9	9	10	9	7	9	1.285714286	0.169989951
ATP synthase subunit delta, mitochondrial OSMus musculus GNAtp5d PE1 SV1	3	5	7	9	9	7	5	9	1.8	0.066766545
Transmembrane 9 superfamily member 4 OSMus musculus GNTm9sf4 PE1 SV1	6	13	19	6	9	3	13	6	0.461538462	0.182331215
40S ribosomal protein S28 OSMus musculus GNRps28 PE1 SV1	11	12	12	10	11	9	12	10	0.833333333	0.066766545
40S ribosomal protein S20 OSMus musculus GNRps20 PE1 SV1	4	5	10	5	2	7	5	5	1	0.518518519
Protein SEC13 homolog OSMus musculus GNSec13 PE1 SV3	9	9	7	8	0	6	9	6	0.666666667	0.21552295
Transmembrane protein 104 OSMus musculus GNTmem104 PE1 SV1	0	12	14	4	12	11	12	11	0.916666667	0.950483642
Guanine deaminase OSMus musculus GNGda PE1 SV1	0	0	0	17	17	21	0	17	#DIV/0!	0.000162099
Unconventional myosin-XVIIIa OSMus musculus GNMyo18a PE1 SV2	4	10	7	11	12	7	7	11	1.571428571	0.263750683
Proteasome subunit beta type-6 OSMus musculus GNPsmb6 PE1 SV3	10	5	8	8	12	10	8	10	1.25	0.277069167
ATP-binding cassette sub-family D member 3 OSMus musculus GNAbcd3 PE1 SV2	0	13	16	9	5	6	13	6	0.461538462	0.584815044
40S ribosomal protein S13 OSMus musculus GNRps13 PE1 SV2	6	12	13	0	0	0	12	0	0	0.009121205
Bleomycin hydrolase OSMus musculus GNBlmh PE1 SV1	5	6	7	4	7	2	6	4	0.666666667	0.34649037
Cleft lip and palate transmembrane protein 1 homolog OSMus musculus GNClptm1 PE1 SV1	5	12	20	7	8	4	12	7	0.583333333	0.253014539
Cytoplasmic dynein 1 intermediate chain 2 OSMus musculus GNDync1i2 PE1 SV1	10	10	5	4	4	4	10	4	0.4	0.060048132
Heparanase OSMus musculus GNHpse PE1 SV3	6	8	12	7	7	4	8	7	0.875	0.258771296
Ubiquitin thioesterase OTUB1 OSMus musculus GNOtub1 PE1 SV2	8	12	8	11	9	11	8	11	1.375	0.539079574
Adenylosuccinate lyase OSMus musculus GNAdsl PE1 SV2	4	7	13	7	7	10	7	7	1	1
Phospholipid hydroperoxide glutathione peroxidase, mitochondrial OSMus musculus GNGpx4 PE1 SV4	6	8	5	3	3	9	6	3	0.5	0.574819067
Ras suppressor protein 1 OSMus musculus GNRsu1 PE1 SV3	5	5	4	10	4	7	5	7	1.4	0.256434965
Glia maturation factor beta OSMus musculus GNGmfb PE1 SV3	12	7	5	9	0	4	7	4	0.571428571	0.33308365
60S ribosomal protein L19 OSMus musculus GNRpl19 PE1 SV1	3	3	2	4	6	0	3	4	1.333333333	0.729181624
Ataxin-2-like protein OSMus musculus GNAtxn2l PE1 SV1	16	7	6	8	8	7	7	8	1.142857143	0.565533266
Elongation factor 1-delta OSMus musculus GNEef1d PE1 SV3	40	33	36	23	17	13	36	17	0.472222222	0.00622043
Catenin delta-1 OSMus musculus GNCtnnd1 PE1 SV2	5	12	8	6	6	6	8	6	0.75	0.313930691
DNA replication licensing factor MCM5 OSMus musculus GNMcm5 PE1 SV1	5	11	7	8	7	6	7	7	1	0.737597093
NADH dehydrogenase ubiquinone iron-sulfur protein 3, mitochondrial OSMus musculus GNNdufs3 PE1 SV2	4	17	16	8	8	7	16	8	0.5	0.327784449
26S proteasome non-ATPase regulatory subunit 14 OSMus musculus GNPsmd14 PE1 SV2	6	8	13	6	7	4	8	6	0.75	0.214383973
Mitochondrial import receptor subunit TOM40 homolog OSMus musculus GNTomm40 PE1 SV3	13	8	12	4	9	6	12	6	0.5	0.091260244
Ubiquilin-1 OSMus musculus GNUbqln1 PE1 SV1	8	9	9	13	7	9	9	9	1	0.607167578
Arachidonate 5-lipoxygenase-activating protein OSMus musculus GNAlox5ap PE1 SV2	8	8	9	7	7	6	8	7	0.875	0.024110111
N-alpha-acetyltransferase 15, NatA auxiliary subunit OSMus musculus GNNaa15 PE1 SV1	2	6	9	7	8	6	6	7	1.166666667	0.561438044
Cytochrome b5 type B OSMus musculus GNCyb5b PE1 SV1	11	13	11	3	0	7	11	3	0.272727273	0.017477151
Dedicator of cytokinesis protein 10 OSMus musculus GNDock10 PE1 SV3	2	15	14	5	6	4	14	5	0.357142857	0.274576629
Dihydropteridine reductase OSMus musculus GNQdpr PE1 SV2	7	10	7	10	9	5	7	9	1.285714286	1
Xaa-Pro dipeptidase OSMus musculus GNPepd PE1 SV3	12	9	12	9	6	5	12	6	0.5	0.050248118
Steryl-sulfatase OSMus musculus GNSts PE1 SV1	5	11	16	10	7	6	11	7	0.636363636	0.427339744
Septin-8 OSMus musculus GNSept8 PE1 SV4	8	8	11	7	5	3	8	5	0.625	0.058884904
Cytochrome c1, heme protein, mitochondrial OSMus musculus GNCyc1 PE1 SV1	4	13	13	6	6	4	13	6	0.461538462	0.203500418
Ceramide synthase 2 OSMus musculus GNCers2 PE1 SV1	5	9	16	6	11	8	9	8	0.888888889	0.66122522
Activated RNA polymerase II transcriptional coactivator p15 OSMus musculus GNSub1 PE1 SV3	13	8	12	0	5	4	12	4	0.333333333	0.020775716
Arylsulfatase A OSMus musculus GNArsa PE1 SV2	5	8	9	7	5	6	8	6	0.75	0.373900966
Clathrin interactor 1 OSMus musculus GNClint1 PE1 SV2	8	5	5	8	8	10	5	8	1.6	0.090733172
Glyoxalase domain-containing protein 4 OSMus musculus GNGlod4 PE1 SV1	4	11	7	10	13	6	7	10	1.428571429	0.461462045
Guanine nucleotide-binding protein Gk subunit alpha OSMus musculus GNGnai3 PE1 SV3	6	12	9	7	10	9	9	9	1	0.872158161
Guanine nucleotide-binding protein Gq subunit alpha OSMus musculus GNGnaq PE1 SV4	5	12	8	9	10	9	8	9	1.125	0.651958696
Phosphatidylinositol transfer protein alpha isoform OSMus musculus GNPitpna PE1 SV2	12	17	15	5	10	7	15	7	0.466666667	0.023399368
Stomatin-like protein 2, mitochondrial OSMus musculus GNStoml2 PE1 SV1	14	13	5	9	8	12	13	9	0.692307692	0.76252467
Dolichyl-diphosphooligosaccharide--protein glycosyltransferase subunit STT3B OSMus musculus GNStt3b PE1 SV2	8	8	11	6	6	3	8	6	0.75	0.047420656
Tubulin-folding cofactor B OSMus musculus GNTbcb PE1 SV2	11	8	10	6	10	6	10	6	0.6	0.218172436
60S ribosomal protein L31 OSMus musculus GNRpl31 PE1 SV1	6	8	6	8	8	3	6	8	1.333333333	0.861720037
40S ribosomal protein S26 OSMus musculus GNRps26 PE1 SV3	4	7	6	4	6	4	6	4	0.666666667	0.41686553
Serine/arginine-rich splicing factor 3 OSMus musculus GNSrsf3 PE1 SV1	4	4	5	6	6	5	4	6	1.5	0.047420656
60S ribosomal protein L35 OSMus musculus GNRpl35 PE1 SV1	5	8	14	4	4	6	8	4	0.5	0.187436509
Histone H1.1 OSMus musculus GNHist1h1a PE1 SV2	17	13	23	0	0	0	17	0	0	0.003699441
Selenium-binding protein 1 OSMus musculus GNSelenbp1 PE1 SV2	0	2	0	13	14	15	0	14	#DIV/0!	0.000111569
Eukaryotic translation initiation factor 3 subunit M OSMus musculus GNEif3m PE1 SV1	3	10	16	9	9	7	10	9	0.9	0.744351223
Phospholipase B-like 1 OSMus musculus GNPlbd1 PE1 SV1	5	12	11	6	6	3	11	6	0.545454545	0.145766885
Protein transport protein Sec61 subunit alpha isoform 1 OSMus musculus GNSec61a1 PE1 SV2	6	7	10	11	10	11	7	11	1.571428571	0.073926189
Structural maintenance of chromosomes protein 1A OSMus musculus GNSmc1a PE1 SV4	5	5	3	5	5	5	5	5	1	0.373900966
Tensin-3 OSMus musculus GNTns3 PE1 SV1	11	12	17	4	8	8	12	8	0.666666667	0.043360341
Mitochondrial import receptor subunit TOM22 homolog OSMus musculus GNTomm22 PE1 SV3	14	11	14	13	9	8	14	9	0.642857143	0.175693109
Mitochondrial import receptor subunit TOM70 OSMus musculus GNTomm70 PE1 SV2	8	8	12	0	5	8	8	5	0.625	0.136318202
Keratin, type II cytoskeletal 6A OSMus musculus GNKrt6a PE1 SV3	48	4	3	0	0	0	4	0	0	0.284173493
Cytoplasmic aconitate hydratase OSMus musculus GNAco1 PE1 SV3	8	8	10	7	5	8	8	7	0.875	0.144703999
Aldehyde dehydrogenase family 3 member B1 OSMus musculus GNAldh3b1 PE1 SV1	4	11	19	8	10	6	11	8	0.727272727	0.498588984
2,4-dienoyl-CoA reductase, mitochondrial OSMus musculus GNDecr1 PE1 SV1	6	10	9	9	8	9	9	9	1	0.802482017
High mobility group protein B2 OSMus musculus GNHmgb2 PE1 SV3	11	9	11	6	7	7	11	7	0.636363636	0.007933092
Perilipin-2 OSMus musculus GNPlin2 PE1 SV2	9	12	9	13	10	5	9	10	1.111111111	0.805819929
Transcriptional activator protein Pur-beta OSMus musculus GNPurb PE1 SV3	10	7	7	7	6	8	7	7	1	0.435330943
FACT complex subunit SPT16 OSMus musculus GNSupt16h PE1 SV2	6	8	15	9	5	7	8	7	0.875	0.41897226
Acidic leucine-rich nuclear phosphoprotein 32 family member E OSMus musculus GNAnp32e PE1 SV2	9	9	9	4	5	3	9	4	0.444444444	0.000978089
Sorting and assembly machinery component 50 homolog OSMus musculus GNSamm50 PE1 SV1	6	13	12	2	3	2	12	2	0.166666667	0.022394206
Elongin-B OSMus musculus GNElob PE1 SV1	6	5	0	7	5	8	5	7	1.4	0.218071384
Glutamine--fructose-6-phosphate aminotransferase isomerizing 1 OSMus musculus GNGfpt1 PE1 SV3	0	5	11	10	11	8	5	10	2	0.259380846
ATP synthase subunit epsilon, mitochondrial OSMus musculus GNAtp5e PE1 SV2	0	0	0	0	3	0	0	0	#DIV/0!	0.373900966
Protein LYRIC OSMus musculus GNMtdh PE1 SV1	9	11	12	4	7	5	11	5	0.454545455	0.012886688
Mitochondrial import receptor subunit TOM34 OSMus musculus GNTomm34 PE1 SV1	11	9	8	4	4	3	9	4	0.444444444	0.003857949
Serine/threonine-protein phosphatase 2A activator OSMus musculus GNPtpa PE1 SV1	3	9	5	9	9	9	5	9	1.8	0.131777567
RNA-binding protein 39 OSMus musculus GNRbm39 PE1 SV2	8	13	5	7	8	7	8	7	0.875	0.601831914
cAMP-dependent protein kinase catalytic subunit beta OSMus musculus GNPrkacb PE1 SV2	6	9	8	7	6	5	8	6	0.75	0.189003658
KH domain-containing, RNA-binding, signal transduction-associated protein 1 OSMus musculus GNKhdrbs1 PE1 SV2	5	11	4	8	6	4	5	6	1.2	0.800747199
ATP synthase-coupling factor 6, mitochondrial OSMus musculus GNAtp5j PE1 SV1	8	6	5	7	4	5	6	5	0.833333333	0.467604755
Mitochondrial proton/calcium exchanger protein OSMus musculus GNLetm1 PE1 SV1	2	6	12	4	3	6	6	4	0.666666667	0.485129626
Probable ATP-dependent RNA helicase DDX6 OSMus musculus GNDdx6 PE1 SV1	5	12	8	8	9	6	8	8	1	0.778049549
Legumain OSMus musculus GNLgmn PE1 SV1	8	9	10	8	11	3	9	8	0.888888889	0.526231673
MICOS complex subunit Mic19 OSMus musculus GNChchd3 PE1 SV1	8	10	6	5	10	6	8	6	0.75	0.629094792
Elongin-C OSMus musculus GNEloc PE1 SV1	9	5	6	7	4	5	6	5	0.833333333	0.421648255
Ribosomal protein S6 kinase alpha-3 OSMus musculus GNRps6ka3 PE1 SV2	4	7	9	5	9	2	7	5	0.714285714	0.621308295
Chromobox protein homolog 3 OSMus musculus GNCbx3 PE1 SV2	25	9	7	3	4	0	9	3	0.333333333	0.123404845
High mobility group protein HMG-I/HMG-Y OSMus musculus GNHmga1 PE1 SV4	15	9	11	5	4	8	11	5	0.454545455	0.048261522
60S ribosomal protein L35a OSMus musculus GNRpl35a PE1 SV2	0	3	5	0	0	0	3	0	0	0.140357387
Eukaryotic translation initiation factor 1A, X-chromosomal OSMus musculus GNEif1ax PE2 SV3	5	4	6	0	0	3	5	0	0	0.025721421
Coiled-coil domain-containing protein 22 OSMus musculus GNCcdc22 PE1 SV1	10	12	12	7	5	4	12	5	0.416666667	0.005590226
Eosinophil peroxidase OSMus musculus GNEpx PE1 SV2	12	16	22	3	7	10	16	7	0.4375	0.047723173
Eukaryotic translation initiation factor 2A OSMus musculus GNEif2a PE1 SV2	10	11	4	2	7	7	10	7	0.7	0.336426078
Procollagen galactosyltransferase 1 OSMus musculus GNColgalt1 PE1 SV2	9	8	5	4	8	4	8	4	0.5	0.327634899
La-related protein 1 OSMus musculus GNLarp1 PE1 SV3	5	7	7	0	3	3	7	3	0.428571429	0.022645999
Dynamin-like 120 kDa protein, mitochondrial OSMus musculus GNOpa1 PE1 SV1	6	11	5	4	4	8	6	4	0.666666667	0.43087673
RNA-binding protein 25 OSMus musculus GNRbm25 PE1 SV2	10	10	10	9	7	8	10	8	0.8	0.025721421
Vesicle-trafficking protein SEC22b OSMus musculus GNSec22b PE1 SV3	7	13	8	9	11	5	8	9	1.125	0.716025886
Sorcin OSMus musculus GNSri PE1 SV1	7	9	6	5	7	3	7	5	0.714285714	0.18356686
Transportin-1 OSMus musculus GNTnpo1 PE1 SV2	6	6	9	6	6	5	6	6	1	0.274576629
Ubiquitin carboxyl-terminal hydrolase isozyme L5 OSMus musculus GNUchl5 PE1 SV2	13	5	5	9	7	6	5	7	1.4	0.911251589
Eukaryotic translation initiation factor 4H OSMus musculus GNEif4h PE1 SV3	8	7	7	10	10	6	7	10	1.428571429	0.386911642
Integrin alpha-V OSMus musculus GNItgav PE1 SV2	2	10	8	4	8	3	8	4	0.5	0.589831691
Enoyl-CoA delta isomerase 1, mitochondrial OSMus musculus GNEci1 PE1 SV2	4	10	11	7	9	6	10	7	0.7	0.693196503
DNA cytosine-5-methyltransferase 1 OSMus musculus GNDnmt1 PE1 SV5	7	11	11	2	2	3	11	2	0.181818182	0.005942102
Translocon-associated protein subunit alpha OSMus musculus GNSsr1 PE1 SV1	6	12	5	4	6	5	6	5	0.833333333	0.303547691
Active breakpoint cluster region-related protein OSMus musculus GNAbr PE1 SV1	2	9	7	8	6	3	7	6	0.857142857	0.901872317
Fatty aldehyde dehydrogenase OSMus musculus GNAldh3a2 PE1 SV2	0	9	15	7	7	7	9	7	0.777777778	0.829799139
ATP-binding cassette sub-family F member 1 OSMus musculus GNAbcf1 PE1 SV1	12	13	7	7	3	4	12	4	0.333333333	0.053338261
Cytospin-B OSMus musculus GNSpecc1 PE1 SV2	11	11	7	8	6	7	11	7	0.636363636	0.140357387
Integrin-linked protein kinase OSMus musculus GNIlk PE1 SV2	6	11	11	5	5	3	11	5	0.454545455	0.049542753
N-acetyl-D-glucosamine kinase OSMus musculus GNNagk PE1 SV3	7	7	8	8	4	7	7	7	1	0.467604755
NADH dehydrogenase ubiquinone 1 beta subcomplex subunit 10 OSMus musculus GNNdufb10 PE1 SV3	8	10	11	6	6	7	10	6	0.6	0.024110111
PolyU-binding-splicing factor PUF60 OSMus musculus GNPuf60 PE1 SV2	7	10	13	7	7	7	10	7	0.7	0.158302423
Reticulocalbin-2 OSMus musculus GNRcn2 PE1 SV1	16	8	8	8	5	6	8	6	0.75	0.197743924
Signal recognition particle receptor subunit beta OSMus musculus GNSrprb PE1 SV1	3	4	15	6	8	7	4	7	1.75	0.935786358
Transcription elongation factor A protein 1 OSMus musculus GNTcea1 PE1 SV2	9	10	11	5	8	4	10	5	0.5	0.031375734
Long-chain-fatty-acid--CoA ligase 5 OSMus musculus GNAcsl5 PE1 SV1	3	5	15	4	9	2	5	4	0.8	0.564900912
Transmembrane protein 106A OSMus musculus GNTmem106a PE2 SV1	2	13	12	6	10	4	12	6	0.5	0.584639033
Apoptosis inhibitor 5 OSMus musculus GNApi5 PE1 SV2	2	4	6	11	9	6	4	9	2.25	0.065742848
Protein arginine N-methyltransferase 1 OSMus musculus GNPrmt1 PE1 SV1	5	9	14	5	6	4	9	5	0.555555556	0.179487714
DNA-apurinic or apyrimidinic site lyase OSMus musculus GNApex1 PE1 SV2	6	11	8	9	9	9	8	9	1.125	0.670179973
Epidermal growth factor receptor substrate 15 OSMus musculus GNEps15 PE1 SV1	10	11	8	5	9	5	10	5	0.5	0.105407786
NEDD8-conjugating enzyme Ubc12 OSMus musculus GNUbe2m PE1 SV1	3	6	7	8	5	6	6	6	1	0.539079574
Vesicle transport through interaction with t-SNAREs homolog 1B OSMus musculus GNVti1b PE1 SV1	5	8	15	6	8	8	8	8	1	0.54614118
Scaffold attachment factor B2 OSMus musculus GNSafb2 PE1 SV2	17	11	9	3	4	2	11	3	0.272727273	0.019511164
Lamina-associated polypeptide 2, isoforms beta/delta/epsilon/gamma OSMus musculus GNTmpo PE1 SV4	4	11	16	10	6	3	11	6	0.545454545	0.376861838
CAP-Gly domain-containing linker protein 1 OSMus musculus GNClip1 PE1 SV1	18	8	10	3	2	2	10	2	0.2	0.034664004
Caspase-8 OSMus musculus GNCasp8 PE1 SV1	9	7	9	2	2	5	9	2	0.222222222	0.011354999
Heterochromatin protein 1-binding protein 3 OSMus musculus GNHp1bp3 PE1 SV1	0	5	13	6	4	8	5	6	1.2	1
40S ribosomal protein S29 OSMus musculus GNRps29 PE3 SV2	0	0	0	0	0	3	0	0	#DIV/0!	0.373900966
CD63 antigen OSMus musculus GNCd63 PE1 SV2	5	0	0	0	0	0	0	0	#DIV/0!	0.373900966
Interleukin enhancer-binding factor 3 OSMus musculus GNIlf3 PE1 SV2	9	9	9	5	4	7	9	5	0.555555556	0.014172595
Integrin alpha-6 OSMus musculus GNItga6 PE1 SV3	7	12	7	4	4	6	7	4	0.571428571	0.089775871
S-methyl-5'-thioadenosine phosphorylase OSMus musculus GNMtap PE1 SV1	9	6	10	5	9	5	9	5	0.555555556	0.327634899
N-acetylglucosamine-6-phosphate deacetylase OSMus musculus GNAmdhd2 PE1 SV1	8	13	10	7	5	6	10	6	0.6	0.050248118
STE20-like serine/threonine-protein kinase OSMus musculus GNSlk PE1 SV2	14	7	4	5	4	4	7	4	0.571428571	0.25081536
Cysteine and glycine-rich protein 1 OSMus musculus GNCsrp1 PE1 SV3	7	6	8	6	6	8	7	6	0.857142857	0.724658636
Small nuclear ribonucleoprotein Sm D3 OSMus musculus GNSnrpd3 PE1 SV1	9	7	5	5	6	6	7	6	0.857142857	0.329460331
Cytosolic purine 5'-nucleotidase OSMus musculus GNNt5c2 PE1 SV2	2	9	9	8	3	6	9	6	0.666666667	0.734418494
ATP synthase subunit e, mitochondrial OSMus musculus GNAtp5i PE1 SV2	5	11	5	6	0	4	5	4	0.8	0.241121869
Golgin subfamily A member 2 OSMus musculus GNGolga2 PE1 SV3	15	15	9	5	0	7	15	5	0.333333333	0.035605984
Aminoacyl tRNA synthase complex-interacting multifunctional protein 1 OSMus musculus GNAimp1 PE1 SV2	10	8	7	6	6	3	8	6	0.75	0.066766545
AP-3 complex subunit mu-1 OSMus musculus GNAp3m1 PE1 SV1	7	9	4	5	5	5	7	5	0.714285714	0.315296191
Apoptosis regulator BAX OSMus musculus GNBax PE1 SV1	7	7	8	11	6	8	7	8	1.142857143	0.539079574
ER membrane protein complex subunit 2 OSMus musculus GNEmc2 PE1 SV1	6	9	10	11	9	10	9	10	1.111111111	0.279439643
Guanine nucleotide-binding protein subunit alpha-13 OSMus musculus GNGna13 PE1 SV1	4	6	10	4	7	4	6	4	0.666666667	0.457252536
Microtubule-associated protein 1S OSMus musculus GNMap1s PE1 SV2	7	8	9	6	7	6	8	6	0.75	0.066766545
Prostaglandin reductase 1 OSMus musculus GNPtgr1 PE1 SV2	10	8	6	5	8	6	8	6	0.75	0.315296191
Sorting nexin-12 OSMus musculus GNSnx12 PE1 SV1	9	6	8	4	4	6	8	4	0.5	0.053338261
Succinate--CoA ligase GDP-forming subunit beta, mitochondrial OSMus musculus GNSuclg2 PE1 SV3	7	11	7	8	8	4	7	8	1.142857143	0.426685941
Pinin OSMus musculus GNPnn PE1 SV4	12	7	8	4	5	3	8	4	0.5	0.037590112
Large neutral amino acids transporter small subunit 2 OSMus musculus GNSlc7a8 PE1 SV1	5	6	7	4	5	2	6	4	0.666666667	0.091260244
Calcium-binding mitochondrial carrier protein Aralar2 OSMus musculus GNSlc25a13 PE1 SV1	4	4	15	0	3	3	4	3	0.75	0.21022416
Microsomal glutathione S-transferase 1 OSMus musculus GNMgst1 PE1 SV3	0	8	7	0	12	0	7	0	0	0.842760478
Sideroflexin-1 OSMus musculus GNSfxn1 PE1 SV3	6	11	13	4	7	3	11	4	0.363636364	0.090733172
Low molecular weight phosphotyrosine protein phosphatase OSMus musculus GNAcp1 PE1 SV3	5	4	4	11	7	8	4	8	2	0.025481481
RuvB-like 1 OSMus musculus GNRuvbl1 PE1 SV1	12	13	8	3	4	3	12	3	0.25	0.008023122
Tricarboxylate transport protein, mitochondrial OSMus musculus GNSlc25a1 PE1 SV1	6	11	12	4	8	3	11	4	0.363636364	0.124170236
Formin-like protein 1 OSMus musculus GNFmnl1 PE1 SV1	2	13	10	5	11	4	10	5	0.5	0.694330355
Cathepsin G OSMus musculus GNCtsg PE1 SV2	9	12	16	2	2	4	12	2	0.166666667	0.010585093
60S ribosomal protein L38 OSMus musculus GNRpl38 PE1 SV3	8	7	7	3	7	0	7	3	0.428571429	0.123429967
Histone H2A.V OSMus musculus GNH2afv PE1 SV3	7	6	10	2	4	5	7	4	0.571428571	0.055040609
Mannosyl-oligosaccharide glucosidase OSMus musculus GNMogs PE1 SV1	0	5	20	3	6	5	5	5	1	0.578604781
Acyl carrier protein, mitochondrial OSMus musculus GNNdufab1 PE1 SV1	0	0	9	6	4	6	0	6	#DIV/0!	0.489982068
Reticulon-3 OSMus musculus GNRtn3 PE1 SV2	9	13	12	3	5	0	12	3	0.25	0.01005971
Puromycin-sensitive aminopeptidase OSMus musculus GNNpepps PE1 SV2	7	11	13	5	8	0	11	5	0.454545455	0.109529711
ADP-ribosylation factor 6 OSMus musculus GNArf6 PE1 SV2	3	16	11	7	7	5	11	7	0.636363636	0.394187229
Argininosuccinate lyase OSMus musculus GNAsl PE1 SV1	3	8	6	8	5	4	6	5	0.833333333	1
Persulfide dioxygenase ETHE1, mitochondrial OSMus musculus GNEthe1 PE1 SV2	9	12	5	5	5	7	9	5	0.555555556	0.232565824
Glycine amidinotransferase, mitochondrial OSMus musculus GNGatm PE1 SV1	2	5	5	5	6	7	5	6	1.2	0.158302423
GMP synthase glutamine-hydrolyzing OSMus musculus GNGmps PE1 SV2	7	8	5	6	7	2	7	6	0.857142857	0.398207927
Sorting nexin-9 OSMus musculus GNSnx9 PE1 SV1	10	8	6	3	5	4	8	4	0.5	0.036277825
Syntaxin-8 OSMus musculus GNStx8 PE1 SV1	3	6	10	10	10	6	6	10	1.666666667	0.39073905
Nucleolar and coiled-body phosphoprotein 1 OSMus musculus GNNolc1 PE1 SV1	9	9	8	6	8	5	9	6	0.666666667	0.068587106
Unconventional myosin-IXb OSMus musculus GNMyo9b PE1 SV2	2	8	9	10	7	3	8	7	0.875	0.916365103
Copper transport protein ATOX1 OSMus musculus GNAtox1 PE1 SV1	10	9	11	4	7	7	10	7	0.7	0.025721421
Mitochondrial fission 1 protein OSMus musculus GNFis1 PE1 SV1	5	7	8	8	7	9	7	8	1.142857143	0.274576629
Membrane-associated progesterone receptor component 2 OSMus musculus GNPgrmc2 PE1 SV2	5	12	13	4	6	6	12	6	0.5	0.147517767
Sorting nexin-6 OSMus musculus GNSnx6 PE1 SV2	9	8	7	3	7	5	8	5	0.625	0.080800137
Oxidoreductase HTATIP2 OSMus musculus GNHtatip2 PE1 SV3	3	6	5	8	6	6	5	6	1.2	0.144703999
Malectin OSMus musculus GNMlec PE1 SV2	2	6	8	4	4	3	6	4	0.666666667	0.405715488
Toll-like receptor 7 OSMus musculus GNTlr7 PE1 SV1	0	10	11	3	5	6	10	5	0.5	0.554408052
Serine/threonine-protein kinase WNK1 OSMus musculus GNWnk1 PE1 SV2	4	7	8	6	8	3	7	6	0.857142857	0.741521056
Ragulator complex protein LAMTOR3 OSMus musculus GNLamtor3 PE1 SV1	5	14	8	5	5	4	8	5	0.625	0.179487714
WASH complex subunit 5 OSMus musculus GNWashc5 PE1 SV2	0	12	11	5	8	5	11	5	0.454545455	0.696340021
Dedicator of cytokinesis protein 8 OSMus musculus GNDock8 PE1 SV4	0	12	10	7	5	2	10	5	0.5	0.540129835
Importin subunit alpha-7 OSMus musculus GNKpna6 PE1 SV2	7	9	7	7	6	5	7	6	0.857142857	0.131777567
Integrin alpha-5 OSMus musculus GNItga5 PE1 SV3	10	4	9	3	5	4	9	4	0.444444444	0.132286486
Leucine-rich repeat-containing protein 25 OSMus musculus GNLrrc25 PE1 SV1	8	7	11	7	9	8	8	8	1	0.643329963
Programmed cell death protein 6 OSMus musculus GNPdcd6 PE1 SV2	5	7	6	5	7	4	6	5	0.833333333	0.561438044
Sec1 family domain-containing protein 1 OSMus musculus GNScfd1 PE1 SV1	7	11	10	4	5	4	10	4	0.4	0.016010966
Endophilin-A2 OSMus musculus GNSh3gl1 PE1 SV1	10	8	10	3	5	5	10	5	0.5	0.006073612
Sialate O-acetylesterase OSMus musculus GNSiae PE1 SV3	9	8	6	5	8	3	8	5	0.625	0.241745922
E3 ubiquitin/ISG15 ligase TRIM25 OSMus musculus GNTrim25 PE1 SV2	4	9	9	5	8	4	9	5	0.555555556	0.462806652
Myeloid-derived growth factor OSMus musculus GNMydgf PE1 SV1	3	4	6	5	6	4	4	5	1.25	0.561438044
Endophilin-B1 OSMus musculus GNSh3glb1 PE1 SV1	6	5	9	6	5	4	6	5	0.833333333	0.279439643
Ubiquitin-conjugating enzyme E2 K OSMus musculus GNUbe2k PE1 SV3	7	8	7	5	3	4	7	4	0.571428571	0.007490434
Transformer-2 protein homolog beta OSMus musculus GNTra2b PE1 SV1	10	3	2	5	4	3	3	4	1.333333333	0.718259942
Putative adenosylhomocysteinase 3 OSMus musculus GNAhcyl2 PE1 SV1	2	6	9	0	7	4	6	4	0.666666667	0.523914053
Neutrophil cytosol factor 1 OSMus musculus GNNcf1 PE1 SV3	2	8	9	5	4	4	8	4	0.5	0.41686553
Tyrosine-protein kinase BTK OSMus musculus GNBtk PE1 SV4	0	7	5	8	9	5	5	8	1.6	0.237796144
Protein kinase C delta type OSMus musculus GNPrkcd PE1 SV3	0	6	5	5	5	2	5	5	1	0.882028194
DnaJ homolog subfamily C member 7 OSMus musculus GNDnajc7 PE1 SV2	15	8	6	3	5	3	8	3	0.375	0.099511026
PDZ and LIM domain protein 5 OSMus musculus GNPdlim5 PE1 SV4	10	12	8	5	4	4	10	4	0.4	0.009205888
Sorting nexin-8 OSMus musculus GNSnx8 PE1 SV1	5	6	11	9	7	8	6	8	1.333333333	0.74886845
Thioredoxin domain-containing protein 17 OSMus musculus GNTxndc17 PE1 SV1	8	10	9	5	6	8	9	6	0.666666667	0.064676894
Receptor expression-enhancing protein 5 OSMus musculus GNReep5 PE1 SV1	6	7	8	9	4	5	7	5	0.714285714	0.573392254
Glycogen phosphorylase, liver form OSMus musculus GNPygl PE1 SV4	2	7	8	8	7	6	7	7	1	0.530411676
Heterogeneous nuclear ribonucleoprotein A0 OSMus musculus GNHnrnpa0 PE1 SV1	15	8	11	2	3	2	11	2	0.181818182	0.011875109
60S ribosomal protein L37a OSMus musculus GNRpl37a PE1 SV2	7	6	9	7	5	5	7	5	0.714285714	0.206151259
ADP-ribosylation factor 4 OSMus musculus GNArf4 PE1 SV2	2	8	11	10	7	8	8	8	1	0.65754074
Antigen peptide transporter 2 OSMus musculus GNTap2 PE1 SV1	2	6	13	8	7	4	6	7	1.166666667	0.855441273
Leukocyte surface antigen CD47 OSMus musculus GNCd47 PE1 SV2	0	0	0	7	10	0	0	7	#DIV/0!	0.128353487
Cytochrome b-c1 complex subunit 7 OSMus musculus GNUqcrb PE1 SV3	4	0	0	2	6	0	0	2	#DIV/0!	0.579015429
Cysteine-rich protein 1 OSMus musculus GNCrip1 PE1 SV2	0	7	0	7	8	0	0	7	#DIV/0!	0.480532605
Ras GTPase-activating protein-binding protein 2 OSMus musculus GNG3bp2 PE1 SV2	8	9	9	7	4	5	9	5	0.555555556	0.024110111
Rab GDP dissociation inhibitor alpha OSMus musculus GNGdi1 PE1 SV3	6	9	9	8	7	6	9	7	0.777777778	0.435330943
Insulin-degrading enzyme OSMus musculus GNIde PE1 SV1	5	5	6	3	5	6	5	5	1	0.518518519
Inorganic pyrophosphatase OSMus musculus GNPpa1 PE1 SV1	10	12	7	3	4	5	10	4	0.4	0.022269885
Bifunctional methylenetetrahydrofolate dehydrogenase/cyclohydrolase, mitochondrial OSMus musculus GNMthfd2 PE1 SV1	6	5	9	6	7	6	6	6	1	0.802482017
Stromal cell-derived factor 2-like protein 1 OSMus musculus GNSdf2l1 PE1 SV2	6	7	7	7	7	7	7	7	1	0.373900966
SLAM family member 5 OSMus musculus GNCd84 PE1 SV1	4	6	8	5	6	4	6	5	0.833333333	0.481817415
Gamma-soluble NSF attachment protein OSMus musculus GNNapg PE1 SV1	12	8	6	7	8	4	8	7	0.875	0.335720805
Spermidine synthase OSMus musculus GNSrm PE1 SV1	8	16	7	4	4	3	8	4	0.5	0.0806972
Tumor protein D54 OSMus musculus GNTpd52l2 PE1 SV1	6	9	9	7	9	3	9	7	0.777777778	0.457252536
GTP-binding protein SAR1b OSMus musculus GNSar1b PE1 SV1	4	9	8	6	7	0	8	6	0.75	0.373900966
Putative RNA-binding protein Luc7-like 2 OSMus musculus GNLuc7l2 PE1 SV1	8	7	4	4	4	2	7	4	0.571428571	0.094446327
Muscleblind-like protein 1 OSMus musculus GNMbnl1 PE1 SV1	5	9	5	6	5	6	5	6	1.2	0.652993894
Protein PRRC1 OSMus musculus GNPrrc1 PE1 SV1	5	8	5	4	5	8	5	5	1	0.841595822
Sideroflexin-3 OSMus musculus GNSfxn3 PE1 SV1	7	9	10	5	5	6	9	5	0.555555556	0.024110111
Switch-associated protein 70 OSMus musculus GNSwap70 PE1 SV2	6	8	7	8	4	5	7	5	0.714285714	0.373900966
Myc box-dependent-interacting protein 1 OSMus musculus GNBin1 PE1 SV1	19	15	20	8	7	11	19	8	0.421052632	0.008635793
NADPH-hydrate epimerase OSMus musculus GNNaxe PE1 SV1	4	9	9	3	4	3	9	3	0.333333333	0.078224885
Nuclear pore glycoprotein p62 OSMus musculus GNNup62 PE1 SV2	12	7	12	7	3	3	12	3	0.25	0.048261522
Serine/threonine-protein phosphatase PP1-alpha catalytic subunit OSMus musculus GNPpp1ca PE1 SV1	4	8	8	4	8	8	8	8	1	1
WASH complex subunit 2 OSMus musculus GNWashc2 PE1 SV1	13	9	7	4	2	2	9	2	0.222222222	0.020612391
UPF0505 protein C16orf62 homolog OSMus musculus PE1 SV2	3	10	7	7	4	4	7	4	0.571428571	0.501899393
Heterogeneous nuclear ribonucleoprotein L-like OSMus musculus GNHnrnpll PE1 SV3	6	13	10	6	6	0	10	6	0.6	0.117491019
Mitogen-activated protein kinase 14 OSMus musculus GNMapk14 PE1 SV3	5	10	11	3	4	0	10	3	0.3	0.045727981
Carbonic anhydrase 1 OSMus musculus GNCa1 PE1 SV4	0	0	0	17	12	18	0	17	#DIV/0!	0.001078714
Epidermal growth factor receptor substrate 15-like 1 OSMus musculus GNEps15l1 PE1 SV3	11	6	11	6	5	3	11	5	0.454545455	0.068587106
Phostensin OSMus musculus GNPpp1r18 PE1 SV1	8	8	9	3	5	3	8	3	0.375	0.00331976
60S ribosomal protein L9 OSMus musculus GNRpl9 PE2 SV2	12	8	6	3	5	4	8	4	0.5	0.065742848
Protein CDV3 OSMus musculus GNCdv3 PE1 SV2	11	9	6	6	6	5	9	6	0.666666667	0.11447719
Isocitrate dehydrogenase NAD subunit gamma 1, mitochondrial OSMus musculus GNIdh3g PE1 SV1	5	13	7	3	4	4	7	4	0.571428571	0.12682577
Peptidyl-prolyl cis-trans isomerase FKBP1A OSMus musculus GNFkbp1a PE1 SV2	8	11	7	6	4	5	8	5	0.625	0.051374431
NADH dehydrogenase ubiquinone iron-sulfur protein 2, mitochondrial OSMus musculus GNNdufs2 PE1 SV1	6	7	5	2	4	4	6	4	0.666666667	0.039020527
Antigen peptide transporter 1 OSMus musculus GNTap1 PE1 SV3	0	10	10	5	5	5	10	5	0.5	0.643329963
DNA topoisomerase 2-beta OSMus musculus GNTop2b PE1 SV2	0	7	10	3	2	3	7	3	0.428571429	0.371234344
Pre-mRNA-processing factor 40 homolog A OSMus musculus GNPrpf40a PE1 SV1	8	7	6	5	5	0	7	5	0.714285714	0.106166461
Bisphosphoglycerate mutase OSMus musculus GNBpgm PE1 SV2	0	0	0	8	8	8	0	8	#DIV/0!	#DIV/0!
Cytohesin-4 OSMus musculus GNCyth4 PE1 SV1	4	5	8	8	6	3	5	6	1.2	1
ATP-dependent RNA helicase DDX39A OSMus musculus GNDdx39a PE1 SV1	9	11	7	8	6	4	9	6	0.666666667	0.140065985
Eukaryotic translation initiation factor 6 OSMus musculus GNEif6 PE1 SV2	11	7	5	6	4	6	7	6	0.857142857	0.28360065
Sorting nexin-27 OSMus musculus GNSnx27 PE1 SV2	3	9	7	6	7	6	7	6	0.857142857	1
26S proteasome non-ATPase regulatory subunit 4 OSMus musculus GNPsmd4 PE1 SV1	7	5	3	6	7	4	5	6	1.2	0.670179973
Thioredoxin domain-containing protein 12 OSMus musculus GNTxndc12 PE1 SV1	10	10	5	3	5	4	10	4	0.4	0.069933989
60S ribosomal protein L21 OSMus musculus GNRpl21 PE1 SV3	3	0	3	3	0	5	3	3	1	0.724658636
Receptor-type tyrosine-protein phosphatase alpha OSMus musculus GNPtpra PE1 SV3	0	4	6	4	4	0	4	4	1	0.778049549
Synaptobrevin homolog YKT6 OSMus musculus GNYkt6 PE1 SV1	2	8	9	5	5	0	8	5	0.625	0.336426078
Transmembrane 9 superfamily member 2 OSMus musculus GNTm9sf2 PE1 SV1	3	6	7	0	3	0	6	0	0	0.050248118
Very-long-chain 3R-3-hydroxyacyl-CoA dehydratase 3 OSMus musculus GNHacd3 PE1 SV2	0	7	10	4	4	5	7	4	0.571428571	0.677868829
Keratin, type I cytoskeletal 17 OSMus musculus GNKrt17 PE1 SV3	20	3	0	0	0	0	3	0	0	0.285701027
DNA replication licensing factor MCM7 OSMus musculus GNMcm7 PE1 SV1	9	16	12	4	11	5	12	5	0.416666667	0.130140077
Cysteine-rich with EGF-like domain protein 2 OSMus musculus GNCreld2 PE1 SV1	9	6	5	4	7	3	6	4	0.666666667	0.304558785
Interleukin enhancer-binding factor 2 OSMus musculus GNIlf2 PE1 SV1	4	8	9	4	7	8	8	7	0.875	0.74886845
Galectin-9 OSMus musculus GNLgals9 PE1 SV1	5	8	8	8	6	6	8	6	0.75	0.795255008
Signal peptidase complex catalytic subunit SEC11A OSMus musculus GNSec11a PE1 SV1	5	8	13	5	7	7	8	7	0.875	0.39073905
Lactoylglutathione lyase OSMus musculus GNGlo1 PE1 SV3	3	6	5	6	6	8	5	6	1.2	0.144703999
Protein dpy-30 homolog OSMus musculus GNDpy30 PE1 SV1	6	10	7	8	8	7	7	8	1.142857143	1
Phospholipase A-2-activating protein OSMus musculus GNPlaa PE1 SV4	3	10	7	6	7	3	7	6	0.857142857	0.601831914
Dynein light chain 2, cytoplasmic OSMus musculus GNDynll2 PE1 SV1	2	5	4	2	4	3	4	3	0.75	0.561438044
Pyridoxal phosphate homeostasis protein OSMus musculus GNPlpbp PE1 SV1	7	11	6	6	5	3	7	5	0.714285714	0.131777567
Ubiquitin-like-conjugating enzyme ATG3 OSMus musculus GNAtg3 PE1 SV1	5	7	2	3	5	2	5	3	0.6	0.476620667
Beta-2-microglobulin OSMus musculus GNB2m PE1 SV2	6	10	5	5	0	5	6	5	0.833333333	0.180151828
Carnitine O-palmitoyltransferase 1, liver isoform OSMus musculus GNCpt1a PE1 SV4	0	8	10	6	5	3	8	5	0.625	0.696526403
Long-chain-fatty-acid--CoA ligase 1 OSMus musculus GNAcsl1 PE1 SV2	2	10	20	0	3	0	10	0	0	0.142344633
40S ribosomal protein S30 OSMus musculus GNFau PE1 SV1	0	0	0	0	0	7	0	0	#DIV/0!	0.373900966
Tubulin alpha-1A chain OSMus musculus GNTuba1a PE1 SV1	8	0	0	0	0	0	0	0	#DIV/0!	0.373900966
GPI transamidase component PIG-S OSMus musculus GNPigs PE1 SV3	0	7	13	6	5	6	7	6	0.857142857	0.803986633
Protein DDI1 homolog 2 OSMus musculus GNDdi2 PE1 SV1	7	6	8	7	8	3	7	7	1	0.573392254
C-Jun-amino-terminal kinase-interacting protein 4 OSMus musculus GNSpag9 PE1 SV2	5	6	3	5	3	4	5	4	0.8	0.561438044
SLIT-ROBO Rho GTPase-activating protein 2 OSMus musculus GNSrgap2 PE1 SV2	4	12	9	7	5	5	9	5	0.555555556	0.333516002
Ubiquitin carboxyl-terminal hydrolase 15 OSMus musculus GNUsp15 PE1 SV1	3	11	6	5	7	4	6	5	0.833333333	0.621308295
Small glutamine-rich tetratricopeptide repeat-containing protein alpha OSMus musculus GNSgta PE1 SV2	7	7	9	7	2	5	7	5	0.714285714	0.133801416
Inverted formin-2 OSMus musculus GNInf2 PE1 SV1	2	6	7	9	8	9	6	9	1.5	0.078927582
Nuclear protein localization protein 4 homolog OSMus musculus GNNploc4 PE1 SV3	5	5	0	5	5	4	5	5	1	0.476620667
Adipocyte plasma membrane-associated protein OSMus musculus GNApmap PE1 SV1	4	4	9	3	7	2	4	3	0.75	0.501899393
Shootin-1 OSMus musculus GNShtn1 PE1 SV1	13	9	6	0	7	2	9	2	0.222222222	0.094802826
Protein Niban OSMus musculus GNFam129a PE1 SV2	11	7	5	2	3	0	7	2	0.285714286	0.038306255
RAC-alpha serine/threonine-protein kinase OSMus musculus GNAkt1 PE1 SV2	10	11	7	3	4	0	10	3	0.3	0.014631051
Fragile X mental retardation syndrome-related protein 1 OSMus musculus GNFxr1 PE1 SV2	11	8	10	0	6	0	10	0	0	0.024728481
Parathymosin OSMus musculus GNPtms PE1 SV3	14	15	6	5	3	0	14	3	0.214285714	0.048074518
Manganese-transporting ATPase 13A1 OSMus musculus GNAtp13a1 PE1 SV2	0	8	16	2	0	0	8	0	0	0.191179987
Proteasome-associated protein ECM29 homolog OSMus musculus GNEcm29 PE1 SV3	3	4	8	8	4	6	4	6	1.5	0.629094792
Eukaryotic translation initiation factor 3 subunit J-A OSMus musculus GNEif3j1 PE2 SV1	10	3	5	8	6	4	5	6	1.2	1
Leucine-rich repeat-containing protein 47 OSMus musculus GNLrrc47 PE1 SV1	6	7	9	8	4	4	7	4	0.571428571	0.279082539
NADH dehydrogenase ubiquinone flavoprotein 2, mitochondrial OSMus musculus GNNdufv2 PE1 SV2	8	9	3	9	5	6	8	6	0.75	1
Long-chain-fatty-acid--CoA ligase 4 OSMus musculus GNAcsl4 PE1 SV2	5	8	4	2	5	3	5	3	0.6	0.192578742
N-acetylgalactosamine kinase OSMus musculus GNGalk2 PE1 SV1	4	6	10	3	10	4	6	4	0.666666667	0.739798928
Protein Hook homolog 3 OSMus musculus GNHook3 PE1 SV2	9	6	7	2	4	3	7	3	0.428571429	0.014720594
ADP-dependent glucokinase OSMus musculus GNAdpgk PE1 SV2	4	8	13	2	5	6	8	5	0.625	0.23549636
Protein phosphatase 1 regulatory subunit 12A OSMus musculus GNPpp1r12a PE1 SV2	9	9	7	3	6	3	9	3	0.333333333	0.022645999
Dual specificity protein phosphatase 3 OSMus musculus GNDusp3 PE1 SV1	12	12	14	6	5	5	12	5	0.416666667	0.000598504
Apoptotic chromatin condensation inducer in the nucleus OSMus musculus GNAcin1 PE1 SV3	8	7	5	0	4	3	7	3	0.428571429	0.043814454
Guanine nucleotide-binding protein GI/GS/GO subunit gamma-12 OSMus musculus GNGng12 PE1 SV3	3	0	6	0	4	4	3	4	1.333333333	0.886176848
Gamma-interferon-inducible lysosomal thiol reductase OSMus musculus GNIfi30 PE1 SV3	5	7	4	0	6	5	5	5	1	0.462806652
GTPase NRas OSMus musculus GNNras PE1 SV1	5	12	8	4	0	6	8	4	0.5	0.136318202
U4/U6.U5 tri-snRNP-associated protein 1 OSMus musculus GNSart1 PE1 SV1	7	4	4	0	0	3	4	0	0	0.047420656
Transmembrane protein 206 OSMus musculus GNTmem206 PE1 SV1	0	5	12	4	9	4	5	4	0.8	1
Erbin OSMus musculus GNErbin PE1 SV3	0	10	9	8	7	6	9	7	0.777777778	0.846643236
Serine beta-lactamase-like protein LACTB, mitochondrial OSMus musculus GNLactb PE1 SV1	4	7	8	3	3	6	7	3	0.428571429	0.209875071
Lysosomal alpha-glucosidase OSMus musculus GNGaa PE1 SV2	6	8	4	6	6	5	6	6	1	0.795255008
RNA-binding protein 8A OSMus musculus GNRbm8a PE1 SV4	6	10	7	5	4	4	7	4	0.571428571	0.055654478
Serine/threonine-protein kinase 24 OSMus musculus GNStk24 PE1 SV1	8	7	5	7	4	3	7	4	0.571428571	0.25081536
Synaptosomal-associated protein 23 OSMus musculus GNSnap23 PE1 SV1	7	7	10	4	4	5	7	4	0.571428571	0.025386448
Proline-serine-threonine phosphatase-interacting protein 1 OSMus musculus GNPstpip1 PE1 SV1	8	3	3	6	5	4	3	5	1.666666667	0.859308118
Selenoprotein F OSMus musculus GNSelenof PE1 SV3	6	10	7	4	5	9	7	5	0.714285714	0.439511543
Cyclin-dependent kinase 6 OSMus musculus GNCdk6 PE1 SV2	2	7	6	7	6	4	6	6	1	0.724658636
Signal recognition particle 54 kDa protein OSMus musculus GNSrp54 PE1 SV2	2	4	2	2	5	2	2	2	1	0.795255008
Uridine 5'-monophosphate synthase OSMus musculus GNUmps PE1 SV3	2	7	2	7	9	4	2	7	3.5	0.246363508
Sn1-specific diacylglycerol lipase beta OSMus musculus GNDaglb PE1 SV2	4	8	13	5	4	2	8	4	0.5	0.164789021
Transmembrane protein 33 OSMus musculus GNTmem33 PE1 SV1	4	5	5	6	6	7	5	6	1.2	0.024110111
Nuclear pore complex protein Nup93 OSMus musculus GNNup93 PE1 SV1	3	4	13	4	3	2	4	3	0.75	0.319937741
Protein EVI2B OSMus musculus GNEvi2b PE1 SV1	6	10	8	4	4	6	8	4	0.5	0.066766545
Basigin OSMus musculus GNBsg PE1 SV2	2	5	0	7	7	4	2	7	3.5	0.106166461
ATPase inhibitor, mitochondrial OSMus musculus GNAtpif1 PE1 SV2	2	3	8	5	5	0	3	5	1.666666667	0.708990968
Neuroplastin OSMus musculus GNNptn PE1 SV3	5	5	6	2	3	2	5	2	0.4	0.003125589
Peroxisomal acyl-coenzyme A oxidase 3 OSMus musculus GNAcox3 PE1 SV2	0	11	10	5	4	0	10	4	0.4	0.355232431
Neurabin-2 OSMus musculus GNPpp1r9b PE1 SV1	7	8	6	2	5	0	7	2	0.285714286	0.040545533
Alpha-2-macroglobulin-P OSMus musculus GNA2m PE2 SV2	8	0	0	4	2	6	0	4	#DIV/0!	0.670179973
Guanine nucleotide-binding protein GI/GS/GO subunit gamma-2 OSMus musculus GNGng2 PE1 SV2	6	5	4	5	4	0	5	4	0.8	0.287864135
Protein PRRC2C OSMus musculus GNPrrc2c PE1 SV3	10	8	5	0	4	2	8	2	0.25	0.037906117
Protein canopy homolog 3 OSMus musculus GNCnpy3 PE1 SV1	8	3	2	4	6	4	3	4	1.333333333	0.873975847
COP9 signalosome complex subunit 4 OSMus musculus GNCops4 PE1 SV1	8	6	7	3	4	4	7	4	0.571428571	0.007490434
GTPAMP phosphotransferase AK3, mitochondrial OSMus musculus GNAk3 PE1 SV3	4	6	7	5	4	4	6	4	0.666666667	0.230199641
Mitochondrial amidoxime reducing component 2 OSMus musculus GNMarc2 PE1 SV1	3	5	5	4	4	4	5	4	0.8	0.643329963
Adenylosuccinate synthetase isozyme 2 OSMus musculus GNAdss PE1 SV2	6	10	6	6	2	7	6	6	1	0.313930691
Secretory carrier-associated membrane protein 3 OSMus musculus GNScamp3 PE1 SV3	3	10	7	6	5	6	7	6	0.857142857	0.651958696
Properdin OSMus musculus GNCfp PE2 SV2	13	4	3	2	2	5	4	2	0.5	0.33308365
NADH dehydrogenase ubiquinone iron-sulfur protein 6, mitochondrial OSMus musculus GNNdufs6 PE1 SV2	5	5	7	2	5	4	5	4	0.8	0.144703999
SUMO-conjugating enzyme UBC9 OSMus musculus GNUbe2i PE1 SV1	5	5	3	2	2	0	5	2	0.4	0.033471745
Dolichol-phosphate mannosyltransferase subunit 1 OSMus musculus GNDpm1 PE1 SV1	3	6	7	8	5	2	6	5	0.833333333	0.882028194
Vacuolar protein sorting-associated protein 18 homolog OSMus musculus GNVps18 PE1 SV2	2	8	8	4	3	4	8	4	0.5	0.313930691
Lymphocyte antigen 86 OSMus musculus GNLy86 PE1 SV1	4	4	3	2	4	2	4	2	0.5	0.25081536
DENN domain-containing protein 4C OSMus musculus GNDennd4c PE1 SV1	2	9	8	2	4	2	8	2	0.25	0.183868741
Oxysterol-binding protein-related protein 11 OSMus musculus GNOsbpl11 PE1 SV2	5	8	12	0	3	4	8	3	0.375	0.063602675
Protein quaking OSMus musculus GNQki PE1 SV1	4	12	6	4	5	7	6	5	0.833333333	0.478370071
Equilibrative nucleoside transporter 3 OSMus musculus GNSlc29a3 PE1 SV1	2	9	7	4	5	4	7	4	0.571428571	0.473427365
Voltage-gated potassium channel subunit beta-2 OSMus musculus GNKcnab2 PE1 SV1	5	3	6	7	7	0	5	7	1.4	1
Peptidyl-tRNA hydrolase 2, mitochondrial OSMus musculus GNPtrh2 PE1 SV1	4	11	11	5	0	8	11	5	0.454545455	0.259380846
Cytochrome b-c1 complex subunit 6, mitochondrial OSMus musculus GNUqcrh PE1 SV2	9	7	5	0	0	5	7	0	0	0.058162818
Keratin, type II cuticular Hb5 OSMus musculus GNKrt85 PE1 SV2	0	0	4	0	0	0	0	0	#DIV/0!	0.373900966
COMM domain-containing protein 3 OSMus musculus GNCommd3 PE1 SV1	6	9	7	5	5	6	7	5	0.714285714	0.101191507
Emerin OSMus musculus GNEmd PE1 SV1	5	8	11	5	7	5	8	5	0.625	0.277069167
Golgi reassembly-stacking protein 2 OSMus musculus GNGorasp2 PE1 SV3	5	5	6	7	5	3	5	5	1	0.795255008
5'3'-deoxyribonucleotidase, cytosolic type OSMus musculus GNNt5c PE1 SV1	8	6	7	7	7	4	7	7	1	0.435330943
Serine palmitoyltransferase 2 OSMus musculus GNSptlc2 PE1 SV2	3	8	10	3	6	4	8	4	0.5	0.303547691
Peptidyl-prolyl cis-trans isomerase FKBP3 OSMus musculus GNFkbp3 PE1 SV2	3	7	4	3	3	2	4	3	0.75	0.184074032
von Willebrand factor A domain-containing protein 8 OSMus musculus GNVwa8 PE1 SV2	3	9	8	2	6	3	8	3	0.375	0.246363508
C-terminal-binding protein 1 OSMus musculus GNCtbp1 PE1 SV2	3	7	7	7	6	3	7	6	0.857142857	0.861720037
Coatomer subunit gamma-2 OSMus musculus GNCopg2 PE1 SV1	4	12	10	5	4	2	10	4	0.4	0.122557968
Ragulator complex protein LAMTOR2 OSMus musculus GNLamtor2 PE1 SV1	7	6	8	4	3	2	7	3	0.428571429	0.008049893
Serine/arginine-rich splicing factor 10 OSMus musculus GNSrsf10 PE1 SV2	8	5	5	4	6	5	5	5	1	0.435330943
Receptor-interacting serine/threonine-protein kinase 1 OSMus musculus GNRipk1 PE1 SV1	5	9	7	3	2	2	7	2	0.285714286	0.017797405
Leukocyte immunoglobulin-like receptor subfamily B member 4 OSMus musculus GNLilrb4 PE1 SV1	5	5	8	2	2	4	5	2	0.4	0.050150889
Translin OSMus musculus GNTsn PE1 SV1	5	7	5	6	4	0	5	4	0.8	0.28360065
Ribosomal L1 domain-containing protein 1 OSMus musculus GNRsl1d1 PE1 SV1	5	5	19	0	2	2	5	2	0.4	0.151834543
Wiskott-Aldrich syndrome protein homolog OSMus musculus GNWas PE1 SV1	8	7	8	4	2	3	8	3	0.375	0.00219213
Bcl-2-associated transcription factor 1 OSMus musculus GNBclaf1 PE1 SV2	6	5	0	2	3	0	5	2	0.4	0.385504929
HCLS1-binding protein 3 OSMus musculus GNHs1bp3 PE1 SV2	7	8	5	5	6	3	7	5	0.714285714	0.184074032
Xaa-Pro aminopeptidase 1 OSMus musculus GNXpnpep1 PE1 SV1	4	3	6	5	3	3	4	3	0.75	0.579015429
Ectonucleoside triphosphate diphosphohydrolase 1 OSMus musculus GNEntpd1 PE1 SV1	3	4	8	5	4	4	4	4	1	0.691761301
Methionine--tRNA ligase, cytoplasmic OSMus musculus GNMars PE1 SV1	2	7	9	2	5	3	7	3	0.428571429	0.303547691
Enhancer of mRNA-decapping protein 4 OSMus musculus GNEdc4 PE1 SV2	3	5	9	3	8	4	5	4	0.8	0.789282179
U2 small nuclear ribonucleoprotein A' OSMus musculus GNSnrpa1 PE1 SV2	6	5	2	5	6	5	5	5	1	0.467604755
Valacyclovir hydrolase OSMus musculus GNBphl PE1 SV1	4	3	6	0	3	2	4	2	0.5	0.099300683
Intersectin-1 OSMus musculus GNItsn1 PE1 SV2	6	5	4	0	2	3	5	2	0.4	0.034109423
Acidic leucine-rich nuclear phosphoprotein 32 family member A OSMus musculus GNAnp32a PE1 SV1	10	5	5	2	2	0	5	2	0.4	0.041098433
Dehydrogenase/reductase SDR family member 7 OSMus musculus GNDhrs7 PE1 SV2	3	6	8	4	4	0	6	4	0.666666667	0.202837083
Carnitine O-palmitoyltransferase 2, mitochondrial OSMus musculus GNCpt2 PE1 SV2	5	4	4	0	2	0	4	0	0	0.007933092
Four and a half LIM domains protein 3 OSMus musculus GNFhl3 PE1 SV2	8	9	8	3	4	2	8	3	0.375	0.001323897
Acyl-CoA dehydrogenase family member 9, mitochondrial OSMus musculus GNAcad9 PE1 SV2	0	6	14	4	5	6	6	5	0.833333333	0.704917321
Keratin, type I cytoskeletal 42 OSMus musculus GNKrt42 PE1 SV1	24	0	0	0	0	0	0	0	#DIV/0!	0.373900966
Mitochondrial-processing peptidase subunit alpha OSMus musculus GNPmpca PE1 SV1	6	9	6	7	3	6	6	6	1	0.34649037
NHP2-like protein 1 OSMus musculus GNSnu13 PE1 SV4	4	4	9	4	5	7	4	5	1.25	0.868273624
NAD-dependent protein deacetylase sirtuin-2 OSMus musculus GNSirt2 PE1 SV2	4	6	6	7	4	3	6	4	0.666666667	0.652993894
Ras-related protein Rab-7b OSMus musculus GNRab7b PE1 SV1	6	8	10	3	3	3	8	3	0.375	0.012348477
Mitochondrial peptide methionine sulfoxide reductase OSMus musculus GNMsra PE1 SV1	7	4	8	2	3	4	7	3	0.428571429	0.066766545
Nischarin OSMus musculus GNNisch PE1 SV2	2	6	8	2	3	5	6	3	0.5	0.367854056
Protein ADP-ribosylarginine hydrolase OSMus musculus GNAdprh PE1 SV1	5	4	2	3	3	5	4	3	0.75	1
Oxidation resistance protein 1 OSMus musculus GNOxr1 PE1 SV3	9	5	6	4	3	3	6	3	0.5	0.055654478
Ubiquitin carboxyl-terminal hydrolase MINDY-1 OSMus musculus GNMindy1 PE1 SV1	3	9	4	3	4	3	4	3	0.75	0.348641139
Platelet-activating factor acetylhydrolase IB subunit beta OSMus musculus GNPafah1b2 PE1 SV2	4	6	8	5	5	4	6	5	0.833333333	0.329460331
CUGBP Elav-like family member 2 OSMus musculus GNCelf2 PE1 SV1	7	10	7	4	7	2	7	4	0.571428571	0.106166461
Serine/threonine-protein kinase 4 OSMus musculus GNStk4 PE1 SV1	9	7	6	4	3	3	7	3	0.428571429	0.0132356
Polypeptide N-acetylgalactosaminyltransferase 2 OSMus musculus GNGalnt2 PE1 SV1	4	5	8	2	6	3	5	3	0.6	0.304558785
60S ribosomal protein L36a OSMus musculus GNRpl36a PE1 SV2	5	2	7	2	3	2	5	2	0.4	0.192578742
Transmembrane emp24 domain-containing protein 5 OSMus musculus GNTmed5 PE1 SV1	3	6	7	3	6	0	6	3	0.5	0.330460115
Peptidyl-prolyl cis-trans isomerase FKBP8 OSMus musculus GNFkbp8 PE1 SV2	0	6	7	8	7	7	6	7	1.166666667	0.246363508
High affinity immunoglobulin epsilon receptor subunit gamma OSMus musculus GNFcer1g PE1 SV1	6	5	9	2	7	0	6	2	0.333333333	0.201845926
Copine-1 OSMus musculus GNCpne1 PE1 SV1	4	6	4	5	0	3	4	3	0.75	0.279082539
COP9 signalosome complex subunit 2 OSMus musculus GNCops2 PE1 SV1	2	5	8	8	3	0	5	3	0.6	0.670179973
Transcription elongation regulator 1 OSMus musculus GNTcerg1 PE1 SV2	2	10	10	0	5	0	10	0	0	0.14589909
Syntaxin-binding protein 3 OSMus musculus GNStxbp3 PE1 SV1	2	9	11	0	2	3	9	2	0.222222222	0.119318047
YTH domain-containing family protein 2 OSMus musculus GNYthdf2 PE1 SV1	0	5	3	3	0	3	3	3	1	0.724658636
Small nuclear ribonucleoprotein Sm D1 OSMus musculus GNSnrpd1 PE1 SV1	3	10	0	0	0	10	3	0	0	0.833565751
ARF GTPase-activating protein GIT2 OSMus musculus GNGit2 PE1 SV2	4	11	3	3	4	6	4	4	1	0.565855971
Ribose-phosphate pyrophosphokinase 1 OSMus musculus GNPrps1 PE1 SV4	6	4	7	5	4	3	6	4	0.666666667	0.189003658
39S ribosomal protein L12, mitochondrial OSMus musculus GNMrpl12 PE1 SV2	4	5	5	5	6	3	5	5	1	1
BolA-like protein 2 OSMus musculus GNBola2 PE1 SV1	2	5	3	2	5	5	3	5	1.666666667	0.643329963
Procollagen-lysine,2-oxoglutarate 5-dioxygenase 1 OSMus musculus GNPlod1 PE1 SV1	2	9	9	3	3	4	9	3	0.333333333	0.230199641
Phosphomannomutase 2 OSMus musculus GNPmm2 PE1 SV1	6	5	0	4	2	2	5	2	0.4	0.638768207
60S ribosomal protein L36 OSMus musculus GNRpl36 PE3 SV2	7	7	5	3	4	4	7	4	0.571428571	0.023215158
ATP synthase subunit f, mitochondrial OSMus musculus GNAtp5j2 PE1 SV3	0	7	7	3	2	2	7	2	0.285714286	0.378237613
Mitochondrial-processing peptidase subunit beta OSMus musculus GNPmpcb PE1 SV1	6	6	8	0	3	3	6	3	0.5	0.017797405
Pituitary tumor-transforming gene 1 protein-interacting protein OSMus musculus GNPttg1ip PE1 SV1	0	0	6	0	5	4	0	4	#DIV/0!	0.71139367
SWI/SNF complex subunit SMARCC2 OSMus musculus GNSmarcc2 PE1 SV2	11	13	8	4	6	2	11	4	0.363636364	0.022918746
Ras-related protein Rab-8A OSMus musculus GNRab8a PE1 SV2	0	4	6	3	4	0	4	3	0.75	0.663804202
ER membrane protein complex subunit 3 OSMus musculus GNEmc3 PE1 SV3	0	5	14	3	4	6	5	4	0.8	0.658035003
Importin-9 OSMus musculus GNIpo9 PE1 SV3	0	9	9	6	7	6	9	6	0.666666667	0.91738611
Signal transducer and activator of transcription 3 OSMus musculus GNStat3 PE1 SV2	0	12	5	8	4	5	5	5	1	1
Cytochrome b-245 light chain OSMus musculus GNCyba PE1 SV3	0	5	2	5	0	4	2	4	2	0.767643915
Serrate RNA effector molecule homolog OSMus musculus GNSrrt PE1 SV1	11	11	8	4	4	3	11	4	0.363636364	0.003862848
Isovaleryl-CoA dehydrogenase, mitochondrial OSMus musculus GNIvd PE1 SV1	3	2	3	4	3	3	3	3	1	0.230199641
Probable 28S rRNA cytosine-C5-methyltransferase OSMus musculus GNNop2 PE1 SV1	3	5	8	5	5	4	5	5	1	0.677868829
Signal peptidase complex subunit 3 OSMus musculus GNSpcs3 PE1 SV1	2	4	6	6	7	3	4	6	1.5	0.468527136
Band 4.1-like protein 1 OSMus musculus GNEpb41l1 PE1 SV2	2	8	6	4	3	4	6	4	0.666666667	0.405715488
Dolichyl-diphosphooligosaccharide--protein glycosyltransferase subunit DAD1 OSMus musculus GNDad1 PE1 SV3	3	4	11	5	4	2	4	4	1	0.430968672
T-lymphocyte surface antigen Ly-9 OSMus musculus GNLy9 PE1 SV2	3	8	8	4	4	5	8	4	0.5	0.304558785
Multiple coagulation factor deficiency protein 2 homolog OSMus musculus GNMcfd2 PE1 SV1	4	6	7	8	5	6	6	6	1	0.621308295
Translocating chain-associated membrane protein 1 OSMus musculus GNTram1 PE1 SV3	2	4	5	0	2	0	4	0	0	0.053338261
Uncharacterized protein C17orf62 homolog OSMus musculus PE1 SV2	0	8	11	2	2	3	8	2	0.25	0.292143633
Nuclear transport factor 2 OSMus musculus GNNutf2 PE1 SV1	0	5	5	8	8	5	5	8	1.6	0.132286486
Nuclear pore complex protein Nup155 OSMus musculus GNNup155 PE1 SV1	0	3	20	3	0	4	3	3	1	0.447713688
Thymosin beta-10 OSMus musculus GNTmsb10 PE1 SV3	4	6	7	0	0	0	6	0	0	0.003016383
Adapter molecule crk OSMus musculus GNCrk PE1 SV1	10	7	3	3	3	0	7	3	0.428571429	0.107938822
Rho GTPase-activating protein 18 OSMus musculus GNArhgap18 PE1 SV1	3	0	11	5	8	4	3	5	1.666666667	0.789050811
Zinc finger protein 638 OSMus musculus GNZnf638 PE1 SV2	0	2	0	0	0	0	0	0	#DIV/0!	0.373900966
Synaptosomal-associated protein 29 OSMus musculus GNSnap29 PE1 SV1	7	5	6	3	4	3	6	3	0.5	0.01613009
Sorting nexin-4 OSMus musculus GNSnx4 PE1 SV1	11	9	4	4	3	3	9	3	0.333333333	0.091260244
Zyxin OSMus musculus GNZyx PE1 SV2	8	9	4	4	6	5	8	5	0.625	0.287864135
E3 UFM1-protein ligase 1 OSMus musculus GNUfl1 PE1 SV2	6	5	7	5	5	3	6	5	0.833333333	0.131777567
WD40 repeat-containing protein SMU1 OSMus musculus GNSmu1 PE2 SV2	4	9	7	3	4	4	7	4	0.571428571	0.11447719
RNA-binding protein EWS OSMus musculus GNEwsr1 PE1 SV2	10	8	9	2	4	3	9	3	0.333333333	0.001826261
FAS-associated factor 2 OSMus musculus GNFaf2 PE1 SV2	3	7	7	5	3	6	7	5	0.714285714	0.565533266
Eukaryotic translation initiation factor 4E OSMus musculus GNEif4e PE1 SV1	2	3	2	0	0	5	2	0	0	0.714888756
Heme-binding protein 1 OSMus musculus GNHebp1 PE1 SV2	6	3	4	6	8	6	4	6	1.5	0.102423533
10 kDa heat shock protein, mitochondrial OSMus musculus GNHspe1 PE1 SV2	35	30	34	15	12	12	34	12	0.352941176	0.000394492
Histone-binding protein RBBP7 OSMus musculus GNRbbp7 PE1 SV1	7	8	6	4	3	2	7	3	0.428571429	0.008049893
Prefoldin subunit 3 OSMus musculus GNVbp1 PE1 SV2	3	7	4	8	7	6	4	7	1.75	0.155016211
Guanine nucleotide exchange factor for Rab-3A OSMus musculus GNRab3il1 PE1 SV1	7	10	6	5	4	2	7	4	0.571428571	0.055040609
Ras-related protein Rab-35 OSMus musculus GNRab35 PE1 SV1	2	6	8	7	7	3	6	7	1.166666667	0.887465425
Vesicle-associated membrane protein 3 OSMus musculus GNVamp3 PE1 SV1	5	7	7	3	5	3	7	3	0.428571429	0.047420656
Elongation of very long chain fatty acids protein 1 OSMus musculus GNElovl1 PE1 SV1	3	4	8	4	6	6	4	6	1.5	0.851237014
Lysosomal thioesterase PPT2 OSMus musculus GNPpt2 PE1 SV1	3	6	5	5	7	3	5	5	1	0.829799139
Small ubiquitin-related modifier 2 OSMus musculus GNSumo2 PE1 SV1	5	5	5	5	5	6	5	5	1	0.373900966
ADP-ribosylation factor 5 OSMus musculus GNArf5 PE1 SV2	5	4	8	3	0	6	5	3	0.6	0.274576629
Neutrophil cytosol factor 4 OSMus musculus GNNcf4 PE1 SV2	6	4	4	0	0	3	4	0	0	0.0379966
Regulator of G-protein signaling 10 OSMus musculus GNRgs10 PE1 SV1	6	7	6	0	4	3	6	3	0.5	0.032677923
ADP-ribosylation factor-like protein 6-interacting protein 1 OSMus musculus GNArl6ip1 PE1 SV1	0	2	4	3	4	2	2	3	1.5	0.481817415
3-hydroxyisobutyryl-CoA hydrolase, mitochondrial OSMus musculus GNHibch PE1 SV1	0	7	8	6	4	0	7	4	0.571428571	0.616394796
Cytochrome c oxidase subunit 6C OSMus musculus GNCox6c PE1 SV3	0	0	0	3	6	5	0	5	#DIV/0!	0.006122257
DNA replication licensing factor MCM2 OSMus musculus GNMcm2 PE1 SV3	17	14	17	6	5	6	17	6	0.352941176	0.000606962
Inter-alpha-trypsin inhibitor heavy chain H3 OSMus musculus GNItih3 PE1 SV3	6	3	6	0	0	0	6	0	0	0.007490434
Paraspeckle component 1 OSMus musculus GNPspc1 PE1 SV1	6	4	6	5	4	0	6	4	0.666666667	0.234100627
Macrophage metalloelastase OSMus musculus GNMmp12 PE1 SV3	0	6	7	3	0	0	6	0	0	0.237796144
WD repeat-containing protein 7 OSMus musculus GNWdr7 PE1 SV3	0	6	5	0	2	0	5	0	0	0.202837083
Inosine triphosphate pyrophosphatase OSMus musculus GNItpa PE1 SV2	0	4	3	6	7	5	3	6	2	0.051374431
SAP domain-containing ribonucleoprotein OSMus musculus GNSarnp PE1 SV3	4	8	8	7	3	6	8	6	0.75	0.498867354
SNW domain-containing protein 1 OSMus musculus GNSnw1 PE1 SV3	7	6	4	4	5	5	6	5	0.833333333	0.348641139
Actin-like protein 6A OSMus musculus GNActl6a PE1 SV2	8	3	6	4	3	5	6	4	0.666666667	0.34649037
NADH dehydrogenase ubiquinone iron-sulfur protein 8, mitochondrial OSMus musculus GNNdufs8 PE1 SV1	3	8	4	3	4	3	4	3	0.75	0.34649037
Vasodilator-stimulated phosphoprotein OSMus musculus GNVasp PE1 SV4	8	5	5	5	2	5	5	5	1	0.230199641
Rho GTPase-activating protein 45 OSMus musculus GNArhgap45 PE1 SV2	9	10	8	3	4	3	9	3	0.333333333	0.001050578
Vacuolar protein sorting-associated protein 16 homolog OSMus musculus GNVps16 PE1 SV3	3	3	2	4	2	3	3	3	1	0.643329963
Mitochondrial import inner membrane translocase subunit TIM44 OSMus musculus GNTimm44 PE1 SV2	2	8	8	5	6	7	8	6	0.75	1
Ubiquitin recognition factor in ER-associated degradation protein 1 OSMus musculus GNUfd1 PE1 SV2	2	8	5	5	6	4	5	5	1	1
Adenosine kinase OSMus musculus GNAdk PE1 SV2	3	0	4	2	3	0	3	2	0.666666667	0.677868829
ES1 protein homolog, mitochondrial OSMus musculus GND10Jhu81e PE1 SV1	4	10	6	4	0	2	6	2	0.333333333	0.091260244
Minor histocompatibility antigen H13 OSMus musculus GNHm13 PE1 SV1	3	12	6	3	2	2	6	2	0.333333333	0.155016211
Acyl-coenzyme A thioesterase 2, mitochondrial OSMus musculus GNAcot2 PE1 SV2	5	5	6	0	4	2	5	2	0.4	0.050150889
Protein OS-9 OSMus musculus GNOs9 PE1 SV2	10	6	6	0	4	3	6	3	0.5	0.049542753
Peptidyl-prolyl cis-trans isomerase D OSMus musculus GNPpid PE1 SV3	9	4	4	0	3	3	4	3	0.75	0.132286486
Tumor necrosis factor alpha-induced protein 8 OSMus musculus GNTnfaip8 PE1 SV1	4	10	4	0	9	0	4	0	0	0.452170071
Ubiquitin carboxyl-terminal hydrolase 7 OSMus musculus GNUsp7 PE1 SV1	0	11	7	3	0	6	7	3	0.428571429	0.457461286
Metastasis-associated protein MTA2 OSMus musculus GNMta2 PE1 SV1	5	6	6	2	3	2	6	2	0.333333333	0.002110646
Vacuolar protein sorting-associated protein 11 homolog OSMus musculus GNVps11 PE1 SV3	4	8	3	4	5	0	4	4	1	0.4069402
TBC1 domain family member 15 OSMus musculus GNTbc1d15 PE1 SV1	0	9	5	4	8	4	5	4	0.8	0.830884263
Peroxisomal acyl-coenzyme A oxidase 1 OSMus musculus GNAcox1 PE1 SV5	0	7	7	5	3	0	7	3	0.428571429	0.507157507
Protein NipSnap homolog 2 OSMus musculus GNNipsnap2 PE1 SV1	0	4	4	7	5	3	4	5	1.25	0.256434965
RUN and FYVE domain-containing protein 1 OSMus musculus GNRufy1 PE1 SV1	5	5	3	3	4	0	5	3	0.6	0.219306924
Nicalin OSMus musculus GNNcln PE1 SV2	0	5	11	4	2	2	5	2	0.4	0.457868316
Antithrombin-III OSMus musculus GNSerpinc1 PE1 SV1	6	8	3	0	0	0	6	0	0	0.017540467
Erythrocyte membrane protein band 4.2 OSMus musculus GNEpb42 PE1 SV3	0	0	0	8	8	10	0	8	#DIV/0!	0.00020204
Keratin, type I cytoskeletal 16 OSMus musculus GNKrt16 PE1 SV3	31	0	0	0	0	0	0	0	#DIV/0!	0.373900966
Ataxin-10 OSMus musculus GNAtxn10 PE1 SV2	5	5	7	3	3	3	5	3	0.6	0.01613009
Aspartyl aminopeptidase OSMus musculus GNDnpep PE1 SV2	3	6	5	4	4	3	5	4	0.8	0.348641139
28 kDa heat- and acid-stable phosphoprotein OSMus musculus GNPdap1 PE1 SV1	10	7	8	4	6	4	8	4	0.5	0.029471316
Beta-arrestin-2 OSMus musculus GNArrb2 PE1 SV1	5	12	5	3	5	2	5	3	0.6	0.184074032
Mitochondrial import inner membrane translocase subunit TIM50 OSMus musculus GNTimm50 PE1 SV1	5	11	8	6	2	5	8	5	0.625	0.156975091
Jupiter microtubule associated homolog 1 OSMus musculus GNJPT1 PE1 SV3	3	6	6	0	4	4	6	4	0.666666667	0.234100627
Oligoribonuclease, mitochondrial OSMus musculus GNRexo2 PE1 SV2	6	8	3	2	5	0	6	2	0.333333333	0.180077069
Delta3,5-Delta2,4-dienoyl-CoA isomerase, mitochondrial OSMus musculus GNEch1 PE1 SV1	2	5	4	0	2	3	4	2	0.5	0.184074032
WAS/WASL-interacting protein family member 1 OSMus musculus GNWipf1 PE1 SV1	7	3	2	0	3	0	3	0	0	0.175693109
Complement C1q subcomponent subunit C OSMus musculus GNC1qc PE1 SV2	0	5	14	2	0	7	5	2	0.4	0.508329662
Tyrosine-protein kinase CSK OSMus musculus GNCsk PE1 SV2	7	6	5	3	2	2	6	2	0.333333333	0.005328128
Glycosylated lysosomal membrane protein OSMus musculus GNGlmp PE1 SV1	0	6	8	7	5	5	6	5	0.833333333	0.708990968
Calcium/calmodulin-dependent protein kinase type 1 OSMus musculus GNCamk1 PE1 SV1	5	10	5	5	4	0	5	4	0.8	0.180151828
Crk-like protein OSMus musculus GNCrkl PE1 SV2	5	8	3	6	2	0	5	2	0.4	0.308065039
Vesicle transport protein GOT1B OSMus musculus GNGolt1b PE1 SV1	0	0	0	4	4	4	0	4	#DIV/0!	#DIV/0!
Retinol dehydrogenase 11 OSMus musculus GNRdh11 PE1 SV2	0	7	11	4	6	5	7	5	0.714285714	0.774737814
High mobility group protein HMGI-C OSMus musculus GNHmga2 PE1 SV1	11	4	8	0	0	0	8	0	0	0.019416074
Junction plakoglobin OSMus musculus GNJup PE1 SV3	31	0	0	0	0	0	0	0	#DIV/0!	0.373900966
Pyruvate dehydrogenase protein X component, mitochondrial OSMus musculus GNPdhx PE1 SV1	5	7	4	3	3	4	5	3	0.6	0.101191507
Ribosome maturation protein SBDS OSMus musculus GNSbds PE1 SV4	3	2	5	4	5	3	3	4	1.333333333	0.561438044
60S ribosomal protein L29 OSMus musculus GNRpl29 PE1 SV2	6	5	7	5	5	6	6	5	0.833333333	0.373900966
Acyl-protein thioesterase 2 OSMus musculus GNLypla2 PE1 SV1	3	5	4	6	0	7	4	6	1.5	0.889916513
Ubiquitin carboxyl-terminal hydrolase 4 OSMus musculus GNUsp4 PE1 SV3	0	9	12	3	5	3	9	3	0.333333333	0.414723918
Alpha-1,3/1,6-mannosyltransferase ALG2 OSMus musculus GNAlg2 PE1 SV2	0	6	7	2	0	2	6	2	0.333333333	0.259507414
GDP-mannose 4,6 dehydratase OSMus musculus GNGmds PE1 SV1	0	2	0	2	3	0	0	2	#DIV/0!	0.41686553
Carboxypeptidase D OSMus musculus GNCpd PE1 SV2	0	5	11	5	2	7	5	5	1	0.858053849
Serine/threonine-protein kinase N1 OSMus musculus GNPkn1 PE1 SV3	0	5	5	6	7	6	5	6	1.2	0.152317411
ATP-dependent RNA helicase DDX19A OSMus musculus GNDdx19a PE1 SV2	7	10	6	2	3	0	7	2	0.285714286	0.015799848
Barrier-to-autointegration factor OSMus musculus GNBanf1 PE1 SV1	3	0	0	0	0	0	0	0	#DIV/0!	0.373900966
LIM domain and actin-binding protein 1 OSMus musculus GNLima1 PE1 SV3	5	10	6	0	0	0	6	0	0	0.01016365
Cullin-1 OSMus musculus GNCul1 PE1 SV1	0	4	6	6	5	6	4	6	1.5	0.263492817
Sialoadhesin OSMus musculus GNSiglec1 PE1 SV2	0	10	9	3	3	3	9	3	0.333333333	0.353668166
THO complex subunit 4 OSMus musculus GNAlyref PE1 SV3	14	7	9	0	3	0	9	0	0	0.017584351
Lamin-B receptor OSMus musculus GNLbr PE1 SV2	2	3	10	0	0	2	3	0	0	0.171348241
GPI inositol-deacylase OSMus musculus GNPgap1 PE1 SV3	0	2	7	0	0	5	2	0	0	0.643329963
Brain-specific angiogenesis inhibitor 1-associated protein 2 OSMus musculus GNBaiap2 PE1 SV2	7	5	7	5	3	3	7	3	0.428571429	0.047420656
Programmed cell death protein 5 OSMus musculus GNPdcd5 PE1 SV3	8	9	5	3	4	3	8	3	0.375	0.032677923
Leukocyte elastase inhibitor A OSMus musculus GNSerpinb1a PE1 SV1	5	8	5	5	2	6	5	5	1	0.34649037
Phosphatidate cytidylyltransferase 2 OSMus musculus GNCds2 PE1 SV1	3	8	8	3	3	4	8	3	0.375	0.152317411
Interferon-activable protein 205-B OSMus musculus GNMnda PE1 SV1	5	3	2	2	0	4	3	2	0.666666667	0.410720134
Lambda-crystallin homolog OSMus musculus GNCryl1 PE1 SV3	4	6	4	3	2	2	4	2	0.5	0.035168453
26S proteasome non-ATPase regulatory subunit 9 OSMus musculus GNPsmd9 PE1 SV1	4	10	7	4	5	2	7	4	0.571428571	0.16149515
Golgi SNAP receptor complex member 2 OSMus musculus GNGosr2 PE1 SV2	6	8	4	5	3	5	6	5	0.833333333	0.279439643
Ubiquitin-fold modifier 1 OSMus musculus GNUfm1 PE1 SV1	4	2	4	4	2	4	4	4	1	1
Intersectin-2 OSMus musculus GNItsn2 PE1 SV2	2	5	6	4	2	4	5	4	0.8	0.507157507
SH3 and PX domain-containing protein 2B OSMus musculus GNSh3pxd2b PE1 SV1	5	3	8	3	5	0	5	3	0.6	0.264145057
C5a anaphylatoxin chemotactic receptor 1 OSMus musculus GNC5ar1 PE1 SV2	0	0	4	3	0	0	0	0	#DIV/0!	0.851237014
Cyclin-G-associated kinase OSMus musculus GNGak PE1 SV2	2	5	10	2	4	0	5	2	0.4	0.231785766
Small nuclear ribonucleoprotein E OSMus musculus GNSnrpe PE1 SV1	0	10	5	0	3	0	5	0	0	0.260574547
SH3 domain-containing kinase-binding protein 1 OSMus musculus GNSh3kbp1 PE1 SV1	10	4	5	0	0	0	5	0	0	0.02696532
ATP-dependent RNA helicase DHX29 OSMus musculus GNDhx29 PE1 SV1	2	0	2	0	0	0	2	0	0	0.116116524
Protein FAM3C OSMus musculus GNFam3c PE1 SV1	4	3	7	4	3	6	4	4	1	0.834019204
ATP-dependent RNA helicase DDX42 OSMus musculus GNDdx42 PE1 SV3	7	5	3	4	3	3	5	3	0.6	0.237796144
cAMP-dependent protein kinase type II-alpha regulatory subunit OSMus musculus GNPrkar2a PE1 SV2	4	6	5	3	4	4	5	4	0.8	0.116116524
Signal recognition particle subunit SRP68 OSMus musculus GNSrp68 PE1 SV2	4	6	8	3	3	3	6	3	0.5	0.060169847
Adhesion G protein-coupled receptor E1 OSMus musculus GNAdgre1 PE1 SV1	3	8	8	2	6	2	8	2	0.25	0.232565824
Protein DEK OSMus musculus GNDek PE1 SV1	4	4	5	0	4	4	4	4	1	0.291973843
Dynactin subunit 3 OSMus musculus GNDctn3 PE1 SV2	3	0	2	5	6	3	2	5	2.5	0.073926189
Electron transfer flavoprotein-ubiquinone oxidoreductase, mitochondrial OSMus musculus GNEtfdh PE1 SV1	3	6	7	2	2	4	6	2	0.333333333	0.12433664
60S ribosomal protein L17 OSMus musculus GNRpl17 PE1 SV3	20	14	17	6	4	2	17	4	0.235294118	0.003351233
Cleavage and polyadenylation specificity factor subunit 6 OSMus musculus GNCpsf6 PE1 SV1	7	10	0	5	3	4	7	4	0.571428571	0.610238903
Protein farnesyltransferase/geranylgeranyltransferase type-1 subunit alpha OSMus musculus GNFnta PE1 SV1	3	6	0	0	5	0	3	0	0	0.608653181
RNA transcription, translation and transport factor protein OSMus musculus GNRTRAF PE1 SV1	7	3	6	6	0	0	6	0	0	0.226324837
Vam6/Vps39-like protein OSMus musculus GNVps39 PE1 SV1	0	5	7	2	3	3	5	3	0.6	0.561438044
Choline-phosphate cytidylyltransferase A OSMus musculus GNPcyt1a PE1 SV1	4	4	4	2	4	0	4	2	0.5	0.158302423
Sulfiredoxin-1 OSMus musculus GNSrxn1 PE2 SV1	3	4	4	7	0	0	4	0	0	0.601831914
U6 snRNA-associated Sm-like protein LSm3 OSMus musculus GNLsm3 PE1 SV2	6	6	5	0	3	3	6	3	0.5	0.025386448
Rab3 GTPase-activating protein non-catalytic subunit OSMus musculus GNRab3gap2 PE1 SV2	0	5	8	0	3	0	5	0	0	0.25942186
Regulator of chromosome condensation OSMus musculus GNRcc1 PE1 SV1	4	4	4	3	4	4	4	4	1	0.373900966
Complement component C1q receptor OSMus musculus GNCd93 PE1 SV1	4	5	8	5	5	3	5	5	1	0.386911642
Neurolysin, mitochondrial OSMus musculus GNNln PE1 SV1	3	5	3	4	7	4	3	4	1.333333333	0.329460331
DAZ-associated protein 1 OSMus musculus GNDazap1 PE1 SV2	7	6	3	3	4	2	6	3	0.5	0.155016211
Glycolipid transfer protein OSMus musculus GNGltp PE1 SV3	2	5	3	4	3	3	3	3	1	1
GEM-interacting protein OSMus musculus GNGmip PE1 SV1	3	6	2	4	2	3	3	3	1	0.643329963
U6 snRNA-associated Sm-like protein LSm8 OSMus musculus GNLsm8 PE1 SV3	3	8	3	4	5	6	3	5	1.666666667	0.859308118
Protein RCC2 OSMus musculus GNRcc2 PE1 SV1	5	7	4	0	2	0	5	0	0	0.013465075
Ubiquitin-like modifier-activating enzyme 6 OSMus musculus GNUba6 PE1 SV1	5	4	4	2	5	0	4	2	0.5	0.25081536
Cytochrome b-c1 complex subunit Rieske, mitochondrial OSMus musculus GNUqcrfs1 PE1 SV1	0	4	6	3	4	5	4	4	1	0.737597093
Glutaredoxin-related protein 5, mitochondrial OSMus musculus GNGlrx5 PE1 SV2	3	4	6	4	3	0	4	3	0.75	0.25081536
Cyclin-dependent kinase 1 OSMus musculus GNCdk1 PE1 SV3	3	3	4	0	3	3	3	3	1	0.274576629
COP9 signalosome complex subunit 1 OSMus musculus GNGps1 PE1 SV1	2	5	3	0	3	2	3	2	0.666666667	0.252400549
ATP-binding cassette sub-family F member 2 OSMus musculus GNAbcf2 PE1 SV1	4	3	4	0	0	5	4	0	0	0.304558785
Short/branched chain specific acyl-CoA dehydrogenase, mitochondrial OSMus musculus GNAcadsb PE1 SV1	0	4	5	8	3	6	4	6	1.5	0.274576629
Tubulin-specific chaperone D OSMus musculus GNTbcd PE1 SV1	0	4	8	7	4	2	4	4	1	0.908656715
H/Cl- exchange transporter 7 OSMus musculus GNClcn7 PE1 SV1	0	5	4	0	2	0	4	0	0	0.234100627
Heterogeneous nuclear ribonucleoprotein H OSMus musculus GNHnrnph1 PE1 SV3	9	6	0	5	4	0	6	4	0.666666667	0.548424262
Secretory carrier-associated membrane protein 2 OSMus musculus GNScamp2 PE1 SV1	0	5	12	2	7	0	5	2	0.4	0.546715179
G-protein-signaling modulator 3 OSMus musculus GNGpsm3 PE1 SV2	4	6	2	2	5	0	4	2	0.5	0.419939815
Proteolipid protein 2 OSMus musculus GNPlp2 PE1 SV1	0	3	7	9	6	3	3	6	2	0.373900966
Coiled-coil domain-containing protein 47 OSMus musculus GNCcdc47 PE1 SV2	0	4	10	0	0	0	4	0	0	0.18356686
Pre-mRNA-splicing factor SPF27 OSMus musculus GNBcas2 PE1 SV1	4	7	3	2	0	4	4	2	0.5	0.184849145
Carbonyl reductase NADPH 2 OSMus musculus GNCbr2 PE1 SV1	0	7	3	6	6	4	3	6	2	0.401787663
Solute carrier family 12 member 9 OSMus musculus GNSlc12a9 PE1 SV2	0	6	5	2	4	3	5	3	0.6	0.74886845
Acyl-protein thioesterase 1 OSMus musculus GNLypla1 PE1 SV1	2	4	4	5	4	3	4	4	1	0.491767001
Probable ATP-dependent RNA helicase DDX46 OSMus musculus GNDdx46 PE1 SV2	2	4	4	4	2	5	4	4	1	0.778049549
Cleavage and polyadenylation specificity factor subunit 5 OSMus musculus GNNudt21 PE1 SV1	5	0	3	7	5	2	3	5	1.666666667	0.385504929
Syntaxin-4 OSMus musculus GNStx4 PE1 SV1	2	9	7	4	4	4	7	4	0.571428571	0.391075888
Ran-binding protein 3 OSMus musculus GNRanbp3 PE1 SV2	8	4	4	2	3	2	4	2	0.5	0.094446327
Protein transport protein Sec61 subunit beta OSMus musculus GNSec61b PE1 SV3	4	6	5	6	5	4	5	5	1	1
Cysteine and histidine-rich domain-containing protein 1 OSMus musculus GNChordc1 PE1 SV1	5	4	2	4	0	3	4	3	0.75	0.421648255
Luc7-like protein 3 OSMus musculus GNLuc7l3 PE1 SV1	6	7	7	4	2	0	7	2	0.285714286	0.017797405
Transforming acidic coiled-coil-containing protein 1 OSMus musculus GNTacc1 PE1 SV1	3	5	6	2	2	2	5	2	0.4	0.039020527
Ras-related protein Rab-9A OSMus musculus GNRab9a PE1 SV1	3	8	5	2	4	3	5	3	0.6	0.209875071
Serum paraoxonase/arylesterase 2 OSMus musculus GNPon2 PE1 SV2	6	7	6	0	0	0	6	0	0	4.52E-05
Aminoacyl tRNA synthase complex-interacting multifunctional protein 2 OSMus musculus GNAimp2 PE1 SV2	0	8	7	2	5	2	7	2	0.285714286	0.501169367
Charged multivesicular body protein 5 OSMus musculus GNChmp5 PE1 SV1	4	2	8	3	0	3	4	3	0.75	0.258771296
La-related protein 4B OSMus musculus GNLarp4b PE1 SV2	6	4	2	0	3	0	4	0	0	0.121003919
Serine/arginine-rich splicing factor 5 OSMus musculus GNSrsf5 PE1 SV2	7	4	3	3	0	0	4	0	0	0.078927582
Proteasomal ubiquitin receptor ADRM1 OSMus musculus GNAdrm1 PE1 SV2	4	4	4	0	2	0	4	0	0	0.007490434
Coatomer subunit zeta-1 OSMus musculus GNCopz1 PE1 SV1	8	0	3	3	3	0	3	3	1	0.547332671
Complement C1q subcomponent subunit B OSMus musculus GNC1qb PE1 SV2	0	0	2	0	0	0	0	0	#DIV/0!	0.373900966
Protein Dr1 OSMus musculus GNDr1 PE1 SV1	3	5	0	11	6	3	3	6	2	0.219306924
Metastasis suppressor protein 1 OSMus musculus GNMtss1 PE1 SV1	4	4	3	3	3	0	4	3	0.75	0.189003658
CDGSH iron-sulfur domain-containing protein 2 OSMus musculus GNCisd2 PE1 SV1	2	4	7	0	4	3	4	3	0.75	0.348641139
Ras-related protein Ral-B OSMus musculus GNRalb PE1 SV1	3	0	3	0	4	4	3	4	1.333333333	0.709597261
WD repeat-containing protein 26 OSMus musculus GNWdr26 PE1 SV3	4	9	3	3	3	0	4	3	0.75	0.189003658
Aldehyde dehydrogenase X, mitochondrial OSMus musculus GNAldh1b1 PE1 SV1	5	11	2	3	3	0	5	3	0.6	0.230199641
CAD protein OSMus musculus GNCad PE1 SV1	0	4	11	3	5	3	4	3	0.75	0.705429584
ER lumen protein-retaining receptor 1 OSMus musculus GNKdelr1 PE1 SV1	3	0	5	0	0	0	3	0	0	0.140357387
Vacuolar protein sorting-associated protein VTA1 homolog OSMus musculus GNVta1 PE1 SV1	6	5	3	2	0	0	5	0	0	0.022394206
Anoctamin-6 OSMus musculus GNAno6 PE1 SV1	0	7	6	3	0	0	6	0	0	0.237796144
Cell division cycle 5-like protein OSMus musculus GNCdc5l PE1 SV2	6	5	9	2	0	0	6	0	0	0.012008965
Serine/threonine-protein kinase OSR1 OSMus musculus GNOxsr1 PE1 SV1	4	4	5	5	7	3	4	5	1.25	0.608653181
SH3 domain-binding protein 1 OSMus musculus GNSh3bp1 PE1 SV3	5	2	4	3	2	3	4	3	0.75	0.348641139
Sphingolipid delta4-desaturase DES1 OSMus musculus GNDegs1 PE1 SV1	3	7	9	2	4	2	7	2	0.285714286	0.123729882
Mitochondrial dicarboxylate carrier OSMus musculus GNSlc25a10 PE1 SV2	2	8	7	4	4	3	7	4	0.571428571	0.348641139
Protein BRICK1 OSMus musculus GNBrk1 PE1 SV1	3	4	3	2	6	0	3	2	0.666666667	0.729181624
Cysteine desulfurase, mitochondrial OSMus musculus GNNfs1 PE1 SV3	5	5	0	2	0	4	5	2	0.4	0.546715179
Clathrin light chain B OSMus musculus GNCltb PE1 SV1	5	2	2	2	2	2	2	2	1	0.373900966
Rho GTPase-activating protein 30 OSMus musculus GNArhgap30 PE1 SV3	4	4	10	2	2	2	4	2	0.5	0.116116524
Cytochrome c oxidase subunit NDUFA4 OSMus musculus GNNdufa4 PE1 SV2	0	3	4	4	0	8	3	4	1.333333333	0.556883072
Hepatocyte growth factor-regulated tyrosine kinase substrate OSMus musculus GNHgs PE1 SV2	0	5	3	6	0	3	3	3	1	0.889916513
Large neutral amino acids transporter small subunit 4 OSMus musculus GNSlc43a2 PE1 SV1	3	4	3	3	0	0	3	0	0	0.091260244
Host cell factor 1 OSMus musculus GNHcfc1 PE1 SV2	0	4	5	0	5	0	4	0	0	0.58704964
Transmembrane protein 109 OSMus musculus GNTmem109 PE1 SV2	0	4	0	0	0	0	0	0	#DIV/0!	0.373900966
Napsin-A OSMus musculus GNNapsa PE1 SV1	0	0	4	4	2	4	0	4	#DIV/0!	0.25081536
Vacuolar protein sorting-associated protein 26B OSMus musculus GNVps26b PE1 SV1	0	7	5	3	3	4	5	3	0.6	0.767643915
Macrophage colony-stimulating factor 1 OSMus musculus GNCsf1 PE1 SV2	5	5	8	4	8	0	5	4	0.8	0.471266096
Magnesium transporter protein 1 OSMus musculus GNMagt1 PE1 SV1	3	0	9	2	4	0	3	2	0.666666667	0.526545113
Transforming growth factor beta-1 OSMus musculus GNTgfb1 PE1 SV1	2	3	4	4	0	0	3	0	0	0.315296191
Structural maintenance of chromosomes protein 2 OSMus musculus GNSmc2 PE1 SV2	3	8	11	2	0	0	8	0	0	0.051521902
SUN domain-containing protein 2 OSMus musculus GNSun2 PE1 SV3	0	0	24	0	0	0	0	0	#DIV/0!	0.373900966
Developmentally-regulated GTP-binding protein 1 OSMus musculus GNDrg1 PE1 SV1	3	5	5	6	5	3	5	5	1	0.778049549
Inositol monophosphatase 1 OSMus musculus GNImpa1 PE1 SV1	5	3	4	8	6	4	4	6	1.5	0.196261178
Cell division cycle and apoptosis regulator protein 1 OSMus musculus GNCcar1 PE1 SV1	3	4	4	4	3	3	4	3	0.75	0.518518519
Toll-interacting protein OSMus musculus GNTollip PE1 SV1	5	3	5	4	2	7	5	4	0.8	1
Tubulin alpha-4A chain OSMus musculus GNTuba4a PE1 SV1	7	3	4	3	4	3	4	3	0.75	0.345271499
Ubiquitin carboxyl-terminal hydrolase isozyme L3 OSMus musculus GNUchl3 PE1 SV2	4	5	3	5	2	2	4	2	0.5	0.435330943
AP-3 complex subunit sigma-1 OSMus musculus GNAp3s1 PE1 SV2	2	4	3	3	4	4	3	4	1.333333333	0.373900966
RNA-binding protein with serine-rich domain 1 OSMus musculus GNRnps1 PE1 SV1	4	3	2	5	3	4	3	4	1.333333333	0.287864135
DnaJ homolog subfamily C member 2 OSMus musculus GNDnajc2 PE1 SV2	4	4	4	4	0	2	4	2	0.5	0.158302423
Galactokinase OSMus musculus GNGalk1 PE1 SV2	0	2	5	0	7	4	2	4	2	0.621308295
Serine protease HTRA2, mitochondrial OSMus musculus GNHtra2 PE1 SV2	2	10	6	0	5	4	6	4	0.666666667	0.339541728
E3 ubiquitin-protein ligase RNF13 OSMus musculus GNRnf13 PE1 SV2	4	2	0	0	0	0	2	0	0	0.158302423
Dynein light chain Tctex-type 1 OSMus musculus GNDynlt1 PE1 SV1	0	7	6	6	5	5	6	5	0.833333333	0.6745185
CDP-diacylglycerol--inositol 3-phosphatidyltransferase OSMus musculus GNCdipt PE1 SV1	2	4	12	0	6	0	4	0	0	0.334852284
Vacuolar protein sorting-associated protein 33A OSMus musculus GNVps33a PE1 SV2	3	3	7	2	0	2	3	2	0.666666667	0.11447719
Ribosome biogenesis protein BOP1 OSMus musculus GNBop1 PE1 SV1	0	4	6	0	0	0	4	0	0	0.131777567
Serine/threonine-protein phosphatase 6 regulatory subunit 3 OSMus musculus GNPpp6r3 PE1 SV1	0	3	0	6	4	4	0	4	#DIV/0!	0.0379966
Cytoskeleton-associated protein 5 OSMus musculus GNCkap5 PE1 SV1	0	7	7	0	3	3	7	3	0.428571429	0.352783417
Translocation protein SEC63 homolog OSMus musculus GNSec63 PE1 SV4	0	6	9	2	0	2	6	2	0.333333333	0.250157638
Plastin-3 OSMus musculus GNPls3 PE1 SV3	0	3	2	0	0	0	2	0	0	0.131777567
Large proline-rich protein BAG6 OSMus musculus GNBag6 PE1 SV1	3	2	5	5	3	5	3	5	1.666666667	0.41686553
Stromal interaction molecule 1 OSMus musculus GNStim1 PE1 SV2	3	6	4	2	2	4	4	2	0.5	0.206151259
Maspardin OSMus musculus GNSpg21 PE1 SV1	3	8	7	3	6	3	7	3	0.428571429	0.334852284
ADP-ribosylation factor-like protein 1 OSMus musculus GNArl1 PE1 SV1	2	6	4	4	4	3	4	4	1	0.795255008
Immunity-related GTPase family M protein 1 OSMus musculus GNIrgm1 PE1 SV1	0	3	5	3	4	4	3	4	1.333333333	0.539079574
WASH complex subunit 1 OSMus musculus GNWashc1 PE1 SV1	4	5	0	8	3	3	4	3	0.75	0.501899393
Ras-related protein Rab-5A OSMus musculus GNRab5a PE1 SV1	0	4	6	3	5	7	4	5	1.25	0.473427365
Keratin, type II cytoskeletal 1 OSMus musculus GNKrt1 PE1 SV4	0	7	3	3	3	3	3	3	1	0.877390122
Paxillin OSMus musculus GNPxn PE1 SV1	6	7	4	0	4	0	6	0	0	0.053499241
PTB-containing, cubilin and LRP1-interacting protein OSMus musculus GNPid1 PE1 SV2	0	4	3	4	2	0	3	2	0.666666667	0.851237014
NADH dehydrogenase ubiquinone iron-sulfur protein 5 OSMus musculus GNNdufs5 PE1 SV3	4	4	6	0	0	3	4	0	0	0.0379966
Ceroid-lipofuscinosis neuronal protein 5 homolog OSMus musculus GNCln5 PE1 SV1	0	2	0	3	3	4	0	3	#DIV/0!	0.023215158
Isobutyryl-CoA dehydrogenase, mitochondrial OSMus musculus GNAcad8 PE1 SV2	2	7	0	3	3	0	2	3	1.5	0.687331869
BH3-interacting domain death agonist OSMus musculus GNBid PE1 SV2	4	0	4	5	5	6	4	5	1.25	0.12433664
Dynein light chain roadblock-type 1 OSMus musculus GNDynlrb1 PE1 SV3	7	5	4	3	0	2	5	2	0.4	0.042394467
Nucleolar GTP-binding protein 1 OSMus musculus GNGtpbp4 PE1 SV3	0	7	7	0	2	3	7	2	0.285714286	0.295422443
Eosinophil cationic protein 1 OSMus musculus GNEar1 PE2 SV1	4	4	3	0	4	0	4	0	0	0.164789021
Macrophage colony-stimulating factor 1 receptor OSMus musculus GNCsf1r PE1 SV3	0	3	7	4	0	0	3	0	0	0.456152682
1-acyl-sn-glycerol-3-phosphate acyltransferase gamma OSMus musculus GNAgpat3 PE1 SV2	3	5	8	3	3	0	5	3	0.6	0.131777567
NADH dehydrogenase ubiquinone 1 alpha subcomplex subunit 13 OSMus musculus GNNdufa13 PE1 SV3	0	4	6	2	3	4	4	3	0.75	0.866193692
Single-stranded DNA-binding protein, mitochondrial OSMus musculus GNSsbp1 PE1 SV1	6	4	4	0	3	0	4	0	0	0.0379966
Dehydrogenase/reductase SDR family member 11 OSMus musculus GNDhrs11 PE1 SV1	0	0	0	6	10	5	0	6	#DIV/0!	0.01016365
Myosin light chain 1/3, skeletal muscle isoform OSMus musculus GNMyl1 PE1 SV2	0	3	0	16	0	0	0	0	#DIV/0!	0.469260553
Protein canopy homolog 4 OSMus musculus GNCnpy4 PE1 SV1	8	4	3	3	4	3	4	3	0.75	0.34649037
C-terminal-binding protein 2 OSMus musculus GNCtbp2 PE1 SV2	4	8	5	2	3	3	5	3	0.6	0.073926189
Immunoglobulin-binding protein 1 OSMus musculus GNIgbp1 PE1 SV1	5	6	7	2	3	2	6	2	0.333333333	0.005328128
Signal recognition particle 9 kDa protein OSMus musculus GNSrp9 PE1 SV2	4	8	4	2	3	3	4	3	0.75	0.12433664
Tumor susceptibility gene 101 protein OSMus musculus GNTsg101 PE1 SV2	2	7	4	3	2	4	4	3	0.75	0.441823308
ATPase family AAA domain-containing protein 3 OSMus musculus GNAtad3 PE1 SV1	5	4	5	5	4	2	5	4	0.8	0.348641139
Ribosome biogenesis protein WDR12 OSMus musculus GNWdr12 PE1 SV1	2	5	0	2	2	5	2	2	1	0.724658636
COP9 signalosome complex subunit 8 OSMus musculus GNCops8 PE1 SV1	5	5	0	2	7	2	5	2	0.4	0.894373617
Synapse-associated protein 1 OSMus musculus GNSyap1 PE1 SV1	7	4	4	2	2	0	4	2	0.5	0.0379966
COMM domain-containing protein 9 OSMus musculus GNCommd9 PE1 SV3	4	5	0	4	3	0	4	3	0.75	0.74886845
Translocation protein SEC62 OSMus musculus GNSec62 PE1 SV1	3	2	4	0	0	2	3	0	0	0.057235231
Mannose-P-dolichol utilization defect 1 protein OSMus musculus GNMpdu1 PE1 SV1	4	3	9	3	5	0	4	3	0.75	0.321131777
Protein FAM162A OSMus musculus GNFam162a PE1 SV1	0	4	2	0	0	0	2	0	0	0.158302423
Flap endonuclease 1 OSMus musculus GNFen1 PE1 SV1	0	3	0	2	0	0	0	0	#DIV/0!	0.795255008
Ester hydrolase C11orf54 homolog OSMus musculus PE1 SV1	3	6	5	0	0	0	5	0	0	0.006122257
Beta-parvin OSMus musculus GNParvb PE1 SV1	0	7	4	2	3	3	4	3	0.75	0.651958696
S-phase kinase-associated protein 1 OSMus musculus GNSkp1 PE1 SV3	3	4	3	2	0	0	3	0	0	0.023215158
Nucleolar transcription factor 1 OSMus musculus GNUbtf PE1 SV1	7	3	4	0	0	0	4	0	0	0.017797405
Sterol-4-alpha-carboxylate 3-dehydrogenase, decarboxylating OSMus musculus GNNsdhl PE1 SV1	0	3	6	0	2	0	3	0	0	0.277069167
DnaJ homolog subfamily C member 11 OSMus musculus GNDnajc11 PE1 SV2	0	4	9	2	0	3	4	2	0.5	0.386911642
Actin-related protein 10 OSMus musculus GNActr10 PE1 SV2	0	7	12	0	0	4	7	0	0	0.25081536
Polyadenylate-binding protein 2 OSMus musculus GNPabpn1 PE1 SV3	3	7	9	0	0	0	7	0	0	0.022948261
DnaJ homolog subfamily C member 8 OSMus musculus GNDnajc8 PE1 SV2	5	4	0	0	3	0	4	0	0	0.334852284
Transmembrane protein 87A OSMus musculus GNTmem87a PE1 SV1	0	8	7	3	4	0	7	3	0.428571429	0.393127183
Beta-adrenergic receptor kinase 1 OSMus musculus GNGrk2 PE1 SV2	0	5	4	4	3	2	4	3	0.75	1
Phosphatidylinositol 4-kinase alpha OSMus musculus GNPi4ka PE1 SV2	0	2	5	2	5	3	2	3	1.5	0.58791431
Neuropilin-2 OSMus musculus GNNrp2 PE1 SV2	0	2	4	0	5	0	2	0	0	0.877390122
Piezo-type mechanosensitive ion channel component 1 OSMus musculus GNPiezo1 PE1 SV1	0	6	8	0	5	2	6	2	0.333333333	0.452826193
Transmembrane protein 214 OSMus musculus GNTmem214 PE1 SV1	0	2	4	0	0	0	2	0	0	0.158302423
Protein-L-isoaspartateD-aspartate O-methyltransferase OSMus musculus GNPcmt1 PE1 SV3	4	6	4	4	3	6	4	4	1	0.778049549
Urokinase-type plasminogen activator OSMus musculus GNPlau PE1 SV1	4	4	7	4	4	3	4	4	1	0.274576629
Ubiquilin-2 OSMus musculus GNUbqln2 PE1 SV2	2	6	8	4	3	3	6	3	0.5	0.327634899
60S ribosomal protein L34 OSMus musculus GNRpl34 PE1 SV2	3	2	5	3	2	2	3	2	0.666666667	0.348641139
Ras-related protein Rap-2a OSMus musculus GNRap2a PE1 SV2	2	6	7	4	3	5	6	4	0.666666667	0.573392254
Pyrroline-5-carboxylate reductase 2 OSMus musculus GNPycr2 PE1 SV1	3	0	3	3	2	2	3	2	0.666666667	0.767643915
Ras-related protein Rab-5B OSMus musculus GNRab5b PE1 SV1	3	4	5	3	2	3	4	3	0.75	0.116116524
Protein RER1 OSMus musculus GNRer1 PE1 SV1	2	4	7	4	2	3	4	3	0.75	0.441823308
CB1 cannabinoid receptor-interacting protein 1 OSMus musculus GNCnrip1 PE1 SV1	4	0	3	6	2	2	3	2	0.666666667	0.607167578
SRA stem-loop-interacting RNA-binding protein, mitochondrial OSMus musculus GNSlirp PE1 SV2	0	6	3	3	3	2	3	3	1	0.859308118
5'-AMP-activated protein kinase catalytic subunit alpha-1 OSMus musculus GNPrkaa1 PE1 SV2	0	4	2	3	2	0	2	2	1	0.829799139
Sigma non-opioid intracellular receptor 1 OSMus musculus GNSigmar1 PE1 SV1	0	4	5	2	3	5	4	3	0.75	0.859308118
Coronin-2A OSMus musculus GNCoro2a PE2 SV1	2	5	5	4	4	0	5	4	0.8	0.468527136
E3 ubiquitin-protein ligase CBL-B OSMus musculus GNCblb PE1 SV3	2	8	7	0	3	0	7	0	0	0.091260244
Serine/arginine-rich splicing factor 9 OSMus musculus GNSrsf9 PE1 SV1	0	0	0	0	7	4	0	4	#DIV/0!	0.144818327
Signal recognition particle receptor subunit alpha OSMus musculus GNSrpra PE1 SV1	0	6	5	0	0	4	5	0	0	0.364956442
Aldo-keto reductase family 1 member C13 OSMus musculus GNAkr1c13 PE1 SV2	8	4	2	0	0	0	4	0	0	0.057235231
Ras-related protein Rab-4B OSMus musculus GNRab4b PE1 SV2	0	6	5	2	0	3	5	2	0.4	0.385504929
Inositol-3-phosphate synthase 1 OSMus musculus GNIsyna1 PE1 SV1	3	4	3	3	0	0	3	0	0	0.091260244
Lysophospholipid acyltransferase 5 OSMus musculus GNLpcat3 PE1 SV1	0	3	4	6	6	2	3	6	2	0.263492817
Dynactin subunit 4 OSMus musculus GNDctn4 PE1 SV1	3	8	3	2	0	0	3	0	0	0.089775871
Ancient ubiquitous protein 1 OSMus musculus GNAup1 PE1 SV1	0	6	11	0	0	0	6	0	0	0.14932117
MOB kinase activator 1A OSMus musculus GNMob1a PE2 SV3	3	3	0	3	3	4	3	3	1	0.274576629
Protein mago nashi homolog 2 OSMus musculus GNMagohb PE2 SV1	3	5	4	3	4	2	4	3	0.75	0.287864135
Transmembrane protein 120A OSMus musculus GNTmem120a PE1 SV1	3	6	9	2	2	2	6	2	0.333333333	0.08208628
Selenocysteine lyase OSMus musculus GNScly PE1 SV1	0	3	4	3	3	0	3	3	1	0.841595822
Treacle protein OSMus musculus GNTcof1 PE1 SV1	8	5	6	2	0	0	6	0	0	0.006858971
CDGSH iron-sulfur domain-containing protein 1 OSMus musculus GNCisd1 PE1 SV1	2	4	3	0	3	2	3	2	0.666666667	0.274576629
Pyridoxal-dependent decarboxylase domain-containing protein 1 OSMus musculus GNPdxdc1 PE1 SV2	3	7	5	0	0	3	5	0	0	0.058884904
Proteasome subunit beta type-5 OSMus musculus GNPsmb5 PE1 SV3	0	3	2	6	0	4	2	4	2	0.445614388
Phosphoglucomutase-2 OSMus musculus GNPgm2 PE1 SV1	2	0	6	0	2	2	2	2	1	0.518518519
Glucose-induced degradation protein 8 homolog OSMus musculus GNGid8 PE1 SV1	0	5	2	7	5	4	2	5	2.5	0.152317411
RNA-binding motif, single-stranded-interacting protein 1 OSMus musculus GNRbms1 PE1 SV1	3	2	0	0	6	0	2	0	0	0.886176848
Splicing factor 3A subunit 2 OSMus musculus GNSf3a2 PE1 SV2	0	4	4	0	0	3	4	0	0	0.373900966
Docking protein 2 OSMus musculus GNDok2 PE1 SV1	5	5	4	0	0	3	5	0	0	0.025386448
DDRGK domain-containing protein 1 OSMus musculus GNDdrgk1 PE1 SV2	0	0	7	4	3	6	0	4	#DIV/0!	0.467604755
Serine/threonine-protein phosphatase 6 catalytic subunit OSMus musculus GNPpp6c PE1 SV1	4	3	0	3	3	0	3	3	1	0.841595822
COP9 signalosome complex subunit 3 OSMus musculus GNCops3 PE1 SV3	0	4	3	2	4	0	3	2	0.666666667	0.851237014
Leucine-rich repeat flightless-interacting protein 2 OSMus musculus GNLrrfip2 PE1 SV1	4	5	6	5	2	0	5	2	0.4	0.163278986
Methionine aminopeptidase 1 OSMus musculus GNMetap1 PE1 SV1	6	7	2	2	2	0	6	2	0.333333333	0.09265267
Exocyst complex component 1 OSMus musculus GNExoc1 PE1 SV4	0	5	3	6	3	3	3	3	1	0.491767001
Thioredoxin reductase-like selenoprotein T OSMus musculus GNSelenot PE1 SV2	0	3	6	0	0	2	3	0	0	0.277069167
STIP1 homology and U box-containing protein 1 OSMus musculus GNStub1 PE1 SV1	2	0	8	4	0	0	2	0	0	0.507157507
NADH dehydrogenase ubiquinone 1 beta subcomplex subunit 9 OSMus musculus GNNdufb9 PE1 SV3	0	4	4	3	3	3	4	3	0.75	0.814902011
U4/U6 small nuclear ribonucleoprotein Prp31 OSMus musculus GNPrpf31 PE1 SV3	0	8	6	3	2	2	6	2	0.333333333	0.39073905
Nuclear pore complex protein Nup98-Nup96 OSMus musculus GNNup98 PE1 SV2	0	5	9	0	0	3	5	0	0	0.258905839
CKLF-like MARVEL transmembrane domain-containing protein 3 OSMus musculus GNCmtm3 PE2 SV1	0	0	8	0	0	0	0	0	#DIV/0!	0.373900966
Cytochrome P450 20A1 OSMus musculus GNCyp20a1 PE1 SV1	2	5	7	2	0	0	5	0	0	0.066611706
Pseudopodium-enriched atypical kinase 1 OSMus musculus GNPeak1 PE1 SV4	2	0	2	0	0	0	2	0	0	0.116116524
Peptidyl-prolyl cis-trans isomerase NIMA-interacting 1 OSMus musculus GNPin1 PE1 SV1	7	3	3	3	2	2	3	2	0.666666667	0.219306924
NEDD8 ultimate buster 1 OSMus musculus GNNub1 PE1 SV2	3	4	3	3	4	3	3	3	1	1
ADP-ribosylation factor GTPase-activating protein 2 OSMus musculus GNArfgap2 PE1 SV1	3	4	3	4	3	4	3	4	1.333333333	0.518518519
Di-N-acetylchitobiase OSMus musculus GNCtbs PE1 SV2	4	5	3	2	2	2	4	2	0.5	0.025721421
Cytosolic acyl coenzyme A thioester hydrolase OSMus musculus GNAcot7 PE1 SV2	4	4	6	2	4	2	4	2	0.5	0.101191507
UPF0160 protein MYG1, mitochondrial OSMus musculus GNMyg1 PE1 SV1	4	5	6	5	4	0	5	4	0.8	0.287864135
Oxysterol-binding protein-related protein 9 OSMus musculus GNOsbpl9 PE1 SV1	2	3	4	3	5	2	3	3	1	0.767643915
Exocyst complex component 4 OSMus musculus GNExoc4 PE1 SV2	2	0	6	2	5	2	2	2	1	0.877390122
Beta-arrestin-1 OSMus musculus GNArrb1 PE1 SV1	2	4	4	4	2	3	4	3	0.75	0.724658636
GTPase-activating protein and VPS9 domain-containing protein 1 OSMus musculus GNGapvd1 PE1 SV2	0	3	4	4	3	5	3	4	1.333333333	0.279439643
Protein FAM98B OSMus musculus GNFam98b PE1 SV1	0	5	4	5	0	4	4	4	1	1
Tubulin--tyrosine ligase-like protein 12 OSMus musculus GNTtll12 PE1 SV1	3	4	3	2	4	0	3	2	0.666666667	0.329460331
Serine/arginine repetitive matrix protein 1 OSMus musculus GNSrrm1 PE1 SV2	2	6	4	0	3	3	4	3	0.75	0.260574547
Methionine adenosyltransferase 2 subunit beta OSMus musculus GNMat2b PE1 SV1	3	3	6	3	2	0	3	2	0.666666667	0.155016211
GDP-L-fucose synthase OSMus musculus GNTsta3 PE1 SV3	2	4	2	2	0	2	2	2	1	0.230199641
Protein S100-A13 OSMus musculus GNS100a13 PE1 SV1	0	3	0	3	2	0	0	2	#DIV/0!	0.643329963
AP-2 complex subunit sigma OSMus musculus GNAp2s1 PE1 SV1	2	3	0	2	3	0	2	2	1	1
UDP-glucose 6-dehydrogenase OSMus musculus GNUgdh PE1 SV1	0	9	2	2	0	2	2	2	1	0.452826193
Trafficking protein particle complex subunit 3 OSMus musculus GNTrappc3 PE1 SV1	2	3	0	2	0	0	2	0	0	0.41686553
DnaJ homolog subfamily B member 4 OSMus musculus GNDnajb4 PE1 SV1	5	0	6	4	3	0	5	3	0.6	0.579015429
Protein S100-A9 OSMus musculus GNS100a9 PE1 SV3	5	3	5	5	0	3	5	3	0.6	0.356010456
Prefoldin subunit 5 OSMus musculus GNPfdn5 PE1 SV1	0	0	4	5	5	0	0	5	#DIV/0!	0.401787663
Multidrug resistance protein 1B OSMus musculus GNAbcb1b PE1 SV1	0	3	8	5	2	4	3	4	1.333333333	1
ATP-binding cassette sub-family D member 1 OSMus musculus GNAbcd1 PE1 SV1	0	7	7	0	2	2	7	2	0.285714286	0.241519551
Ras-related protein Rap-1A OSMus musculus GNRap1a PE1 SV1	3	8	0	2	2	2	3	2	0.666666667	0.514518956
Metalloreductase STEAP3 OSMus musculus GNSteap3 PE1 SV1	0	5	4	4	2	4	4	4	1	0.851237014
Rho-related GTP-binding protein RhoB OSMus musculus GNRhob PE1 SV1	0	3	6	2	2	0	3	2	0.666666667	0.419939815
U4/U6 small nuclear ribonucleoprotein Prp4 OSMus musculus GNPrpf4 PE1 SV1	2	6	2	0	2	0	2	0	0	0.148148148
GTP-binding protein SAR1a OSMus musculus GNSar1a PE1 SV1	0	4	0	0	0	0	0	0	#DIV/0!	0.373900966
Transcription elongation factor SPT5 OSMus musculus GNSupt5h PE1 SV1	0	0	2	2	0	0	0	0	#DIV/0!	1
Pre-mRNA-processing factor 6 OSMus musculus GNPrpf6 PE1 SV1	2	5	5	0	0	0	5	0	0	0.01613009
DNA cytosine-5-methyltransferase 3A OSMus musculus GNDnmt3a PE1 SV2	2	7	6	0	2	0	6	0	0	0.060048132
Mitochondrial pyruvate carrier 2 OSMus musculus GNMpc2 PE1 SV1	3	3	4	3	0	0	3	0	0	0.091260244
Tyrosine-protein kinase BAZ1B OSMus musculus GNBaz1b PE1 SV2	0	0	5	0	3	0	0	0	#DIV/0!	0.74886845
CTP synthase 2 OSMus musculus GNCtps2 PE1 SV1	0	5	3	3	5	0	3	3	1	1
ATP-binding cassette sub-family B member 7, mitochondrial OSMus musculus GNAbcb7 PE1 SV3	0	6	7	0	2	3	6	2	0.333333333	0.321131777
Nardilysin OSMus musculus GNNrdc PE1 SV1	2	4	3	0	3	0	3	0	0	0.158302423
Disintegrin and metalloproteinase domain-containing protein 10 OSMus musculus GNAdam10 PE1 SV2	0	3	4	0	0	0	3	0	0	0.124170236
GDH/6PGL endoplasmic bifunctional protein OSMus musculus GNH6pd PE1 SV2	0	3	6	4	2	3	3	3	1	1
DNA-directed RNA polymerase II subunit RPB1 OSMus musculus GNPolr2a PE1 SV3	0	4	0	3	2	4	0	3	#DIV/0!	0.315296191
Galectin-8 OSMus musculus GNLgals8 PE1 SV1	0	5	6	2	4	5	5	4	0.8	1
Exosome RNA helicase MTR4 OSMus musculus GNMtrex PE1 SV1	0	7	5	3	0	0	5	0	0	0.263750683
Importin-4 OSMus musculus GNIpo4 PE1 SV1	0	5	5	0	2	0	5	0	0	0.211578995
Arf-GAP with Rho-GAP domain, ANK repeat and PH domain-containing protein 1 OSMus musculus GNArap1 PE1 SV2	0	6	9	0	0	0	6	0	0	0.131777567
D-glutamate cyclase, mitochondrial OSMus musculus GNDglucy PE1 SV1	3	6	5	0	0	0	5	0	0	0.006122257
Aflatoxin B1 aldehyde reductase member 2 OSMus musculus GNAkr7a2 PE1 SV3	4	3	4	3	2	3	4	3	0.75	0.101191507
Mitochondrial antiviral-signaling protein OSMus musculus GNMavs PE1 SV1	4	5	5	4	2	3	5	3	0.6	0.066766545
Protein MEMO1 OSMus musculus GNMemo1 PE1 SV1	2	3	4	2	2	4	3	2	0.666666667	0.724658636
Transcriptional activator protein Pur-alpha OSMus musculus GNPura PE1 SV1	8	4	3	2	2	4	4	2	0.5	0.234100627
Calcium load-activated calcium channel OSMus musculus GNTmco1 PE1 SV1	0	5	8	3	4	2	5	3	0.6	0.608653181
GMP reductase 2 OSMus musculus GNGmpr2 PE1 SV2	4	2	3	0	3	2	3	2	0.666666667	0.274576629
Cytoplasmic dynein 1 light intermediate chain 2 OSMus musculus GNDync1li2 PE1 SV2	5	5	3	0	0	2	5	0	0	0.017704299
Striatin OSMus musculus GNStrn PE1 SV2	2	2	2	3	3	0	2	3	1.5	1
WD repeat-containing protein 91 OSMus musculus GNWdr91 PE1 SV1	2	7	6	2	0	2	6	2	0.333333333	0.09265267
Dihydrofolate reductase OSMus musculus GNDhfr PE1 SV3	3	4	0	3	0	4	3	3	1	1
Low affinity immunoglobulin gamma Fc region receptor III OSMus musculus GNFcgr3 PE1 SV1	2	0	5	0	5	0	2	0	0	0.778049549
Hematopoietic prostaglandin D synthase OSMus musculus GNHpgds PE1 SV3	2	4	0	3	0	0	2	0	0	0.548424262
Golgin subfamily A member 5 OSMus musculus GNGolga5 PE1 SV2	0	4	7	2	2	3	4	2	0.5	0.551785507
Neudesin OSMus musculus GNNenf PE1 SV1	4	5	5	4	0	4	5	4	0.8	0.219306924
SWI/SNF-related matrix-associated actin-dependent regulator of chromatin subfamily E member 1 OSMus musculus GNSmarce1 PE1 SV1	7	6	4	2	0	2	6	2	0.333333333	0.017252813
Histone H1.0 OSMus musculus GNH1f0 PE2 SV4	6	0	8	3	2	3	6	3	0.5	0.456152682
Splicing factor 3B subunit 5 OSMus musculus GNSf3b5 PE1 SV1	3	4	5	3	0	4	4	3	0.75	0.279439643
Metaxin-2 OSMus musculus GNMtx2 PE1 SV1	2	2	5	0	3	0	2	0	0	0.230199641
Carbonyl reductase NADPH 1 OSMus musculus GNCbr1 PE1 SV3	2	0	0	5	5	5	0	5	#DIV/0!	0.002890007
Myeloid-associated differentiation marker OSMus musculus GNMyadm PE1 SV2	0	0	6	0	0	0	0	0	#DIV/0!	0.373900966
Charged multivesicular body protein 1b-1 OSMus musculus GNChmp1b1 PE1 SV1	2	0	2	0	0	2	2	0	0	0.518518519
5'-3' exoribonuclease 2 OSMus musculus GNXrn2 PE1 SV1	0	4	3	3	3	0	3	3	1	0.841595822
Coiled-coil domain-containing protein 93 OSMus musculus GNCcdc93 PE1 SV1	3	0	3	3	3	0	3	3	1	1
Nuclear cap-binding protein subunit 1 OSMus musculus GNNcbp1 PE1 SV2	0	7	6	2	2	3	6	2	0.333333333	0.41686553
Small nuclear ribonucleoprotein F OSMus musculus GNSnrpf PE1 SV1	6	7	3	0	2	0	6	0	0	0.027390719
1-acyl-sn-glycerol-3-phosphate acyltransferase alpha OSMus musculus GNAgpat1 PE1 SV1	0	5	0	0	0	3	0	0	#DIV/0!	0.74886845
Protein odr-4 homolog OSMus musculus GNOdr4 PE1 SV2	0	9	6	0	2	0	6	0	0	0.187436509
Condensin-2 complex subunit G2 OSMus musculus GNNcapg2 PE1 SV2	0	0	0	2	0	0	0	0	#DIV/0!	0.373900966
3-beta-hydroxysteroid-Delta8,Delta7-isomerase OSMus musculus GNEbp PE1 SV3	3	4	5	4	4	2	4	4	1	0.491767001
Glycerol-3-phosphate phosphatase OSMus musculus GNPgp PE1 SV1	2	4	2	3	4	2	2	3	1.5	0.724658636
Arginine and glutamate-rich protein 1 OSMus musculus GNArglu1 PE1 SV2	3	2	3	5	0	2	3	2	0.666666667	0.834019204
Isochorismatase domain-containing protein 2A OSMus musculus GNIsoc2a PE1 SV1	3	3	5	0	5	4	3	4	1.333333333	0.709597261
Histone-lysine N-methyltransferase setd3 OSMus musculus GNSetd3 PE1 SV1	4	4	3	4	3	0	4	3	0.75	0.345271499
Ribosyldihydronicotinamide dehydrogenase quinone OSMus musculus GNNqo2 PE1 SV3	0	3	0	3	2	4	0	3	#DIV/0!	0.158302423
Core-binding factor subunit beta OSMus musculus GNCbfb PE1 SV1	3	0	0	3	3	0	0	3	#DIV/0!	0.518518519
Methionine aminopeptidase 2 OSMus musculus GNMetap2 PE1 SV1	7	6	4	2	0	0	6	0	0	0.010636628
Echinoderm microtubule-associated protein-like 2 OSMus musculus GNEml2 PE1 SV1	0	2	4	0	3	2	2	2	1	0.829799139
Tyrosine-protein kinase HCK OSMus musculus GNHck PE1 SV4	0	3	6	0	2	0	3	0	0	0.277069167
DNA topoisomerase 2-alpha OSMus musculus GNTop2a PE1 SV2	0	5	3	0	0	2	3	0	0	0.279082539
Serine/threonine-protein phosphatase 4 catalytic subunit OSMus musculus GNPpp4c PE1 SV2	0	4	4	0	4	3	4	3	0.75	0.861720037
High affinity immunoglobulin gamma Fc receptor I OSMus musculus GNFcgr1 PE1 SV1	3	5	3	0	0	0	3	0	0	0.005328128
Interferon-induced transmembrane protein 3 OSMus musculus GNIfitm3 PE1 SV1	0	7	8	0	0	2	7	0	0	0.171348241
ATP synthase subunit g, mitochondrial OSMus musculus GNAtp5l PE1 SV1	0	0	0	0	4	0	0	0	#DIV/0!	0.373900966
Serine/threonine-protein phosphatase PGAM5, mitochondrial OSMus musculus GNPgam5 PE1 SV1	3	0	0	0	0	2	0	0	#DIV/0!	0.795255008
Casein kinase II subunit alpha' OSMus musculus GNCsnk2a2 PE1 SV1	3	3	6	0	3	0	3	0	0	0.101191507
Coiled-coil and C2 domain-containing protein 1B OSMus musculus GNCc2d1b PE1 SV1	4	3	5	0	3	0	4	0	0	0.060169847
Calcium homeostasis endoplasmic reticulum protein OSMus musculus GNCherp PE1 SV1	4	5	4	0	0	0	4	0	0	0.00020204
Glutamine amidotransferase-like class 1 domain-containing protein 1 OSMus musculus GNGatd1 PE1 SV1	5	0	4	3	5	2	4	3	0.75	0.859308118
NEDD4-like E3 ubiquitin-protein ligase WWP1 OSMus musculus GNWwp1 PE1 SV2	0	4	4	2	5	0	4	2	0.5	0.873975847
Immediate early response 3-interacting protein 1 OSMus musculus GNIer3ip1 PE3 SV1	0	4	5	3	0	3	4	3	0.75	0.613011113
Recombining binding protein suppressor of hairless OSMus musculus GNRbpj PE1 SV1	2	3	3	0	0	0	3	0	0	0.001323897
Nucleolar protein 16 OSMus musculus GNNop16 PE1 SV1	7	4	3	0	0	0	4	0	0	0.017797405
DNA-directed RNA polymerase II subunit RPB2 OSMus musculus GNPolr2b PE1 SV2	0	5	3	2	0	2	3	2	0.666666667	0.451160855
Embigin OSMus musculus GNEmb PE1 SV2	0	2	2	0	4	2	2	2	1	0.643329963
UBX domain-containing protein 4 OSMus musculus GNUbxn4 PE1 SV1	3	3	4	0	2	0	3	0	0	0.023215158
Solute carrier family 15 member 3 OSMus musculus GNSlc15a3 PE2 SV1	0	2	7	2	2	0	2	2	1	0.488250885
COP9 signalosome complex subunit 6 OSMus musculus GNCops6 PE1 SV1	2	4	0	2	0	0	2	0	0	0.373900966
Charged multivesicular body protein 1a OSMus musculus GNChmp1a PE1 SV1	2	0	4	2	2	3	2	2	1	0.795255008
Synaptophysin-like protein 1 OSMus musculus GNSypl1 PE1 SV2	0	4	3	0	0	0	3	0	0	0.124170236
ATP-dependent S-NADPH-hydrate dehydratase OSMus musculus GNNaxd PE1 SV1	0	6	3	0	0	2	3	0	0	0.277069167
Protein sel-1 homolog 1 OSMus musculus GNSel1l PE1 SV2	0	4	3	0	3	0	3	0	0	0.441823308
Tectonin beta-propeller repeat-containing protein 1 OSMus musculus GNTecpr1 PE1 SV1	5	5	5	3	2	0	5	2	0.4	0.019441768
Protein phosphatase 1G OSMus musculus GNPpm1g PE1 SV3	0	2	2	3	2	0	2	2	1	0.778049549
Protein NDRG1 OSMus musculus GNNdrg1 PE1 SV1	4	3	3	3	2	0	3	2	0.666666667	0.151834543
Transmembrane emp24 domain-containing protein 4 OSMus musculus GNTmed4 PE1 SV1	2	2	5	0	3	2	2	2	1	0.373900966
Thioredoxin-related transmembrane protein 1 OSMus musculus GNTmx1 PE1 SV1	2	5	5	0	0	0	5	0	0	0.01613009
Serine/threonine-protein phosphatase 5 OSMus musculus GNPpp5c PE1 SV3	0	6	4	3	2	0	4	2	0.5	0.445614388
39S ribosomal protein L46, mitochondrial OSMus musculus GNMrpl46 PE1 SV1	4	5	3	0	0	0	4	0	0	0.002278426
Lysophospholipid acyltransferase 7 OSMus musculus GNMboat7 PE1 SV1	0	3	5	4	3	3	3	3	1	0.677868829
N-acetylgalactosaminyltransferase 7 OSMus musculus GNGalnt7 PE1 SV2	0	3	3	0	2	0	3	0	0	0.329460331
Intercellular adhesion molecule 1 OSMus musculus GNIcam1 PE1 SV1	0	4	8	0	0	3	4	0	0	0.299117595
Dehydrogenase/reductase SDR family member 7B OSMus musculus GNDhrs7b PE1 SV1	0	2	5	0	0	0	2	0	0	0.18356686
Scaffold attachment factor B1 OSMus musculus GNSafb PE1 SV2	6	0	3	2	0	0	3	0	0	0.277069167
Spartin OSMus musculus GNSpart PE1 SV1	4	0	0	0	0	0	0	0	#DIV/0!	0.373900966
ATP-dependent zinc metalloprotease YME1L1 OSMus musculus GNYme1l1 PE1 SV1	3	5	2	2	2	0	3	2	0.666666667	0.144703999
DnaJ homolog subfamily C member 10 OSMus musculus GNDnajc10 PE1 SV2	0	5	6	3	3	2	5	3	0.6	0.623957907
V-type proton ATPase subunit D OSMus musculus GNAtp6v1d PE1 SV1	3	8	3	2	0	0	3	0	0	0.089775871
Armadillo repeat-containing protein 8 OSMus musculus GNArmc8 PE1 SV2	0	0	3	0	0	0	0	0	#DIV/0!	0.373900966
Thymosin beta-4 OSMus musculus GNTmsb4x PE1 SV1	0	0	0	2	0	0	0	0	#DIV/0!	0.373900966
Dehydrogenase/reductase SDR family member 4 OSMus musculus GNDhrs4 PE1 SV3	2	5	4	0	2	0	4	0	0	0.053338261
Myosin regulatory light chain 2, skeletal muscle isoform OSMus musculus GNMylpf PE1 SV3	0	2	0	14	0	0	0	0	#DIV/0!	0.443938889
COMM domain-containing protein 2 OSMus musculus GNCommd2 PE1 SV1	4	3	4	0	0	3	4	0	0	0.064676894
ER membrane protein complex subunit 8 OSMus musculus GNEmc8 PE1 SV1	4	4	2	3	2	3	4	3	0.75	0.421648255
N-acetylglucosamine-1-phosphodiester alpha-N-acetylglucosaminidase OSMus musculus GNNagpa PE1 SV2	3	3	6	0	3	4	3	3	1	0.34649037
Eosinophil cationic protein 2 OSMus musculus GNEar2 PE2 SV1	2	0	5	2	3	2	2	2	1	1
Major facilitator superfamily domain-containing protein 1 OSMus musculus GNMfsd1 PE1 SV1	0	3	5	3	4	2	3	3	1	0.841595822
Thimet oligopeptidase OSMus musculus GNThop1 PE1 SV1	2	5	3	2	0	3	3	2	0.666666667	0.252400549
Glutathione S-transferase P 1 OSMus musculus GNGstp1 PE1 SV2	0	0	5	4	6	3	0	4	#DIV/0!	0.230199641
U1 small nuclear ribonucleoprotein C OSMus musculus GNSnrpc PE1 SV1	3	7	6	3	2	0	6	2	0.333333333	0.069715807
Nucleolysin TIAR OSMus musculus GNTial1 PE1 SV1	5	5	4	0	5	0	5	0	0	0.152317411
Erlin-1 OSMus musculus GNErlin1 PE1 SV1	0	6	5	2	4	0	5	2	0.4	0.488250885
Histidine triad nucleotide-binding protein 2, mitochondrial OSMus musculus GNHint2 PE1 SV1	3	7	3	0	4	0	3	0	0	0.1868218
Golgi phosphoprotein 3 OSMus musculus GNGolph3 PE1 SV1	0	4	4	5	4	0	4	4	1	0.877390122
Splicing factor 3B subunit 4 OSMus musculus GNSf3b4 PE1 SV1	3	0	3	0	4	0	3	0	0	0.709597261
Trafficking protein particle complex subunit 6B OSMus musculus GNTrappc6b PE1 SV1	3	6	0	0	3	0	3	0	0	0.373900966
WD repeat-containing protein 11 OSMus musculus GNWdr11 PE1 SV1	0	3	7	0	3	0	3	0	0	0.360342466
Endonuclease domain-containing 1 protein OSMus musculus GNEndod1 PE1 SV2	2	5	5	0	0	0	5	0	0	0.01613009
Collagen type IV alpha-3-binding protein OSMus musculus GNCol4a3bp PE1 SV1	4	6	6	2	0	0	6	0	0	0.007762603
28S ribosomal protein S31, mitochondrial OSMus musculus GNMrps31 PE1 SV1	2	7	0	0	0	0	2	0	0	0.222982958
NADH dehydrogenase ubiquinone iron-sulfur protein 4, mitochondrial OSMus musculus GNNdufs4 PE1 SV3	4	3	0	0	0	0	3	0	0	0.124170236
Phosphoribosylformylglycinamidine synthase OSMus musculus GNPfas PE1 SV1	3	4	2	0	3	3	3	3	1	0.435330943
MAP kinase-activated protein kinase 2 OSMus musculus GNMapkapk2 PE1 SV2	2	2	4	0	0	0	2	0	0	0.01613009
Flotillin-1 OSMus musculus GNFlot1 PE1 SV1	3	6	4	0	0	0	4	0	0	0.007966202
Microtubule-associated protein RP/EB family member 2 OSMus musculus GNMapre2 PE1 SV1	4	7	0	0	0	2	4	0	0	0.232565824
Keratin, type II cytoskeletal 1b OSMus musculus GNKrt77 PE1 SV1	6	0	0	0	0	0	0	0	#DIV/0!	0.373900966
NADH dehydrogenase ubiquinone 1 beta subcomplex subunit 5, mitochondrial OSMus musculus GNNdufb5 PE1 SV1	4	2	0	5	3	0	2	3	1.5	0.737597093
Malignant T-cell-amplified sequence 1 OSMus musculus GNMcts1 PE1 SV1	0	5	0	4	0	2	0	2	#DIV/0!	0.877390122
Signal recognition particle 14 kDa protein OSMus musculus GNSrp14 PE1 SV1	0	4	0	6	5	0	0	5	#DIV/0!	0.364956442
Tyrosine-protein phosphatase non-receptor type 23 OSMus musculus GNPtpn23 PE1 SV2	0	4	2	0	4	2	2	2	1	1
Multidrug resistance-associated protein 1 OSMus musculus GNAbcc1 PE1 SV1	0	5	3	0	3	0	3	0	0	0.398207927
U4/U6.U5 tri-snRNP-associated protein 2 OSMus musculus GNUsp39 PE1 SV2	0	6	3	2	3	3	3	3	1	0.859308118
SNARE-associated protein Snapin OSMus musculus GNSnapin PE1 SV1	0	3	6	3	3	3	3	3	1	1
Flotillin-2 OSMus musculus GNFlot2 PE1 SV2	0	2	7	3	0	3	2	3	1.5	0.687331869
Translin-associated protein X OSMus musculus GNTsnax PE1 SV1	3	3	0	0	4	0	3	0	0	0.709597261
Zinc finger protein ZPR1 OSMus musculus GNZpr1 PE1 SV1	4	4	4	6	0	0	4	0	0	0.373900966
Arf-GAP with coiled-coil, ANK repeat and PH domain-containing protein 2 OSMus musculus GNAcap2 PE1 SV2	3	4	4	0	0	2	4	0	0	0.015799848
Solute carrier family 15 member 4 OSMus musculus GNSlc15a4 PE1 SV1	0	2	3	0	0	0	2	0	0	0.131777567
Pescadillo homolog OSMus musculus GNPes1 PE1 SV1	0	0	5	4	3	2	0	3	#DIV/0!	0.491767001
Transcription activator BRG1 OSMus musculus GNSmarca4 PE1 SV1	0	3	6	0	0	2	3	0	0	0.277069167
RNA-binding protein 47 OSMus musculus GNRbm47 PE1 SV1	2	6	3	0	0	0	3	0	0	0.0379966
Dynactin subunit 5 OSMus musculus GNDctn5 PE1 SV1	0	2	0	0	0	0	0	0	#DIV/0!	0.373900966
Protein FAM177A1 OSMus musculus GNFam177a1 PE1 SV1	3	2	4	3	2	4	3	3	1	1
Tumor necrosis factor receptor type 1-associated DEATH domain protein OSMus musculus GNTradd PE1 SV1	2	3	3	3	3	2	3	3	1	1
Serine/threonine-protein phosphatase PP1-beta catalytic subunit OSMus musculus GNPpp1cb PE1 SV3	2	2	2	2	3	4	2	3	1.5	0.158302423
Cullin-3 OSMus musculus GNCul3 PE1 SV1	0	4	3	0	2	2	3	2	0.666666667	0.507157507
Eukaryotic translation elongation factor 1 epsilon-1 OSMus musculus GNEef1e1 PE1 SV1	0	2	0	2	2	0	0	2	#DIV/0!	0.518518519
Phosphatidylinositol transfer protein beta isoform OSMus musculus GNPitpnb PE1 SV2	0	4	0	0	0	0	0	0	#DIV/0!	0.373900966
DnaJ homolog subfamily A member 3, mitochondrial OSMus musculus GNDnaja3 PE1 SV1	2	6	3	2	0	2	3	2	0.666666667	0.164789021
Adaptin ear-binding coat-associated protein 2 OSMus musculus GNNecap2 PE1 SV1	4	0	3	0	0	0	3	0	0	0.124170236
Signal-transducing adaptor protein 1 OSMus musculus GNStap1 PE1 SV1	2	3	0	3	0	3	2	3	1.5	0.814902011
Methylmalonate-semialdehyde dehydrogenase acylating, mitochondrial OSMus musculus GNAldh6a1 PE1 SV1	3	0	0	0	0	3	0	0	#DIV/0!	1
Cleavage stimulation factor subunit 2 OSMus musculus GNCstf2 PE1 SV2	4	0	0	0	4	0	0	0	#DIV/0!	1
Zinc finger CCCH-type antiviral protein 1 OSMus musculus GNZc3hav1 PE1 SV1	2	5	4	0	0	0	4	0	0	0.014172595
Lys-63-specific deubiquitinase BRCC36 OSMus musculus GNBrcc3 PE1 SV1	4	2	5	3	0	0	4	0	0	0.116116524
Nuclear pore complex protein Nup88 OSMus musculus GNNup88 PE1 SV1	0	5	5	0	0	2	5	0	0	0.211578995
NADH dehydrogenase ubiquinone 1 alpha subcomplex subunit 6 OSMus musculus GNNdufa6 PE1 SV1	2	3	0	0	0	2	2	0	0	0.41686553
Cyclin-dependent kinase 18 OSMus musculus GNCdk18 PE1 SV1	0	3	4	0	0	0	3	0	0	0.124170236
Protein PBDC1 OSMus musculus GNPbdc1 PE1 SV1	0	5	2	4	2	0	2	2	1	0.866193692
Prostaglandin reductase-3 OSMus musculus GNZadh2 PE1 SV1	0	0	3	3	0	0	0	0	#DIV/0!	1
Ubiquitin-protein ligase E3A OSMus musculus GNUbe3a PE1 SV2	0	4	0	0	0	3	0	0	#DIV/0!	0.851237014
Transportin-3 OSMus musculus GNTnpo3 PE1 SV1	0	0	5	3	2	2	0	2	#DIV/0!	0.714888756
Acetolactate synthase-like protein OSMus musculus GNIlvbl PE1 SV1	0	0	3	2	0	3	0	2	#DIV/0!	0.643329963
Tubulin beta-3 chain OSMus musculus GNTubb3 PE1 SV1	0	0	2	0	0	0	0	0	#DIV/0!	0.373900966
Metaxin-1 OSMus musculus GNMtx1 PE1 SV1	0	3	3	2	0	2	3	2	0.666666667	0.608653181
E3 ubiquitin-protein ligase TRIP12 OSMus musculus GNTrip12 PE1 SV1	0	0	4	2	0	2	0	2	#DIV/0!	1
Major facilitator superfamily domain-containing protein 12 OSMus musculus GNMfsd12 PE1 SV1	0	0	4	0	0	0	0	0	#DIV/0!	0.373900966
Proliferation marker protein Ki-67 OSMus musculus GNMki67 PE1 SV1	3	4	11	0	0	0	4	0	0	0.075646441
Vacuolar protein sorting-associated protein 28 homolog OSMus musculus GNVps28 PE1 SV1	4	4	2	0	4	2	4	2	0.5	0.373900966
U6 snRNA-associated Sm-like protein LSm7 OSMus musculus GNLsm7 PE1 SV1	4	2	0	3	3	2	2	3	1.5	0.608653181
Programmed cell death protein 10 OSMus musculus GNPdcd10 PE1 SV1	3	0	3	3	5	2	3	3	1	0.373900966
Interferon regulatory factor 5 OSMus musculus GNIrf5 PE1 SV1	2	0	6	2	0	3	2	2	1	0.638768207
Copine-2 OSMus musculus GNCpne2 PE1 SV1	2	3	4	2	0	2	3	2	0.666666667	0.131777567
ATPase family AAA domain-containing protein 1 OSMus musculus GNAtad1 PE1 SV1	2	4	2	2	0	3	2	2	1	0.41686553
Protein SON OSMus musculus GNSon PE1 SV2	4	0	2	0	2	0	2	0	0	0.373900966
Heat shock 70 kDa protein 14 OSMus musculus GNHspa14 PE1 SV2	0	0	0	0	3	4	0	3	#DIV/0!	0.124170236
MKI67 FHA domain-interacting nucleolar phosphoprotein OSMus musculus GNNifk PE1 SV1	2	3	4	2	0	0	3	0	0	0.057235231
NADH dehydrogenase ubiquinone 1 alpha subcomplex subunit 2 OSMus musculus GNNdufa2 PE1 SV3	0	0	0	3	0	3	0	3	#DIV/0!	0.116116524
NADH dehydrogenase ubiquinone 1 alpha subcomplex subunit 7 OSMus musculus GNNdufa7 PE1 SV3	0	0	2	3	0	3	0	3	#DIV/0!	0.329460331
Disintegrin and metalloproteinase domain-containing protein 9 OSMus musculus GNAdam9 PE1 SV2	0	5	6	0	3	2	5	2	0.4	0.385504929
Splicing factor 3B subunit 6 OSMus musculus GNSf3b6 PE1 SV1	3	3	5	0	0	2	3	0	0	0.033471745
Bis5'-nucleosyl-tetraphosphatase asymmetrical OSMus musculus GNNudt2 PE1 SV3	2	3	4	0	4	0	3	0	0	0.315296191
NADH dehydrogenase ubiquinone 1 alpha subcomplex subunit 5 OSMus musculus GNNdufa5 PE1 SV3	3	2	0	0	2	0	2	0	0	0.41686553
[truncated: 926 more rows]
